# Supplementary material for: TelNet - a database for human and yeast genes involved in telomere maintenance
Source: BMC Genet. 2018 May 18;19:32. doi: 10.1186/s12863-018-0617-8 (PMC5960154; doi:10.1186/s12863-018-0617-8)
Supplement: Supplementary file 1 — The table lists the 1022 genes identified in the pan-cancer analyis described in the context of Fig. 4. These genes have either significant changes of gene expression in tumor over normal cells (p-value < 0.01, log2 ratio below − 0.782 or above 0.852) or an (anti-) correlation of gene expression and telomere length ratios (p-value < 0.01, Rho below − 0. 295 or above 0.186). In addition, TM information is given for those genes that were present in the TelNet database. (XLSX 152 kb) [file 12863_2018_617_MOESM1_ESM.xlsx]

## Sheet: Sheet 1
Supplementary Table S1
Genes with (anti-)correlations between telomere length and gene expression or deregulated gene expression.
		correlating genes (p < 0.01)		upregulated genes (p < 0.01)
TelNet genes (bold)		anti-correlating genes (p < 0.01)		downregulated genes (p < 0.01)
Gene symbol	Gene ID	Correlation coefficient Rho	p.value (Rho)	log2 expression ratio (tumor/normal)	p.value (expr.)	in TelNet	Cellular function	TM function	TMM information			TM significance	TelNet score
									ALT	Telomerase-mediated	Predicted TMM
PRPS2	5634	0.250028	0.000472221	0.209483	0.440819	yes			ambiguous	ambiguous	ambiguous	predicted	1
GATA3	2625	0.233444	0.00109431	-0.255642	0.359488	yes			ambiguous	ambiguous	ambiguous	predicted	1
ARL4D	379	0.222679	0.00183847	-1.02224	0.000858284	yes	Cell membrane / wall		ambiguous	ambiguous	ambiguous	predicted	1
PDK3	5165	0.216577	0.00244415	0.205279	0.448716	yes	Mitochondria		ambiguous	ambiguous	ambiguous	predicted	1
FAM58A	92002	0.204313	0.00424483	0.345097	0.23077	yes			ambiguous	ambiguous	ambiguous	predicted	1
MRPL34	64981	0.198809	0.00539061	-0.245687	0.376181	yes	Mitochondria		ambiguous	ambiguous	ambiguous	predicted	1
TSPYL5	85453	0.190505	0.0076515	-0.632567	0.0353157	yes			ambiguous	ambiguous	ambiguous	predicted	1
SUMO3	6612	0.189934	0.00783435	0.157045	0.544858	yes	Protein modification	ALT associated PML nuclear bodies (APBs);	enhancing	ambiguous	ALT	validated	6
RGMA	56963	0.161659	0.0234917	-1.09798	0.00035416	yes			ambiguous	ambiguous	ambiguous	screened	2
MT1X	4501	0.133877	0.0603247	-1.34336	1.38826e-05	yes			ambiguous	ambiguous	ambiguous	screened	2
FOXP3	50943	0.127444	0.073643	1.32664	1.76279e-05	yes	Chromatin organization		ambiguous	ambiguous	ambiguous	predicted	1
PPM1K	152926	0.124245	0.0811104	-0.838749	0.00587325	yes	Mitochondria		ambiguous	ambiguous	ambiguous	predicted	1
PAFAH1B3	5050	0.112182	0.114963	1.41003	5.21532e-06	yes			ambiguous	ambiguous	ambiguous	screened	2
PDGFRA	5156	0.110062	0.121922	-1.14635	0.00019564	yes			enhancing	ambiguous	ALT	validated	4
SLC7A5	8140	0.100694	0.156693	1.21924	7.67295e-05	yes	Cell membrane / wall		ambiguous	ambiguous	ambiguous	predicted	1
TAGLN	6876	0.100587	0.15713	-1.07409	0.000470944	yes			ambiguous	ambiguous	ambiguous	screened	2
PYCRL	65263	0.0974802	0.170211	0.932275	0.00229111	yes			ambiguous	ambiguous	ambiguous	screened	2
ARHGAP10	79658	0.0835563	0.238953	-0.844529	0.00555425	yes			ambiguous	ambiguous	ambiguous	predicted	1
SNCG	6623	0.0815049	0.25054	-1.39849	6.19719e-06	yes			ambiguous	ambiguous	ambiguous	screened	2
CHEK1	1111	0.0803037	0.257504	1.0331	0.000758489	yes	Cell cycle	DNA repair / damage response; Telomerase activity;	ambiguous	enhancing	Telomerase-mediated	screened	3
CSRP1	1465	0.0787753	0.266558	-1.10046	0.000343735	yes	Cell differentiation		ambiguous	ambiguous	ambiguous	screened	2
LPIN1	23175	0.0767704	0.278763	-0.784524	0.00977152	yes	Mitochondria		ambiguous	ambiguous	ambiguous	predicted	1
RARRES2	5919	0.0741436	0.295322	-0.918718	0.00263925	yes	Metabolism		ambiguous	ambiguous	ambiguous	screened	2
RMI2	116028	0.073633	0.298615	1.43362	3.65163e-06	yes	DNA replication and repair	DNA replication;	ambiguous	ambiguous	ambiguous	screened	2
RECQL4	9401	0.0663014	0.348604	1.77328	1.18978e-08	yes	DNA replication and repair	DNA repair / damage response; Telomere structure;	ambiguous	ambiguous	ambiguous	screened	3
CDC25A	993	0.0614528	0.384424	1.41976	4.50546e-06	yes	Cell cycle		ambiguous	ambiguous	ambiguous	predicted	1
ATAD2	29028	0.0591494	0.402202	1.13183	0.000234336	yes	Chromatin organization		ambiguous	ambiguous	ambiguous	predicted	1
PHYHD1	254295	0.0563267	0.424648	-1.83641	3.63019e-09	yes			ambiguous	ambiguous	ambiguous	screened	2
USP2	9099	0.0536269	0.446786	-1.87979	1.57027e-09	yes			ambiguous	ambiguous	ambiguous	predicted	1
CHAF1B	8208	0.0534327	0.448404	1.10586	0.000321981	yes	Chromatin organization		ambiguous	ambiguous	ambiguous	screened	2
EPHX2	2053	0.0504705	0.473482	-1.27313	3.71886e-05	yes			ambiguous	ambiguous	ambiguous	screened	2
HAAO	23498	0.0504457	0.473696	-1.14441	0.000200442	yes			ambiguous	ambiguous	ambiguous	screened	2
MCM2	4171	0.0500395	0.477194	1.42983	3.86804e-06	yes	Cell cycle	DNA replication;	ambiguous	ambiguous	ambiguous	screened	3
MCM4	4173	0.049298	0.483618	1.12773	0.000246501	yes	Cell cycle	DNA replication;	ambiguous	ambiguous	ambiguous	screened	2
PRKAR2B	5577	0.0486203	0.489529	-1.64945	1.09155e-07	yes	Cell membrane / wall	Telomerase activity;	ambiguous	enhancing	Telomerase-mediated	screened	2
TUBB3	10381	0.046822	0.505403	2.18202	2.75158e-12	yes			ambiguous	ambiguous	ambiguous	screened	2
PRKCB	5579	0.0463185	0.509895	-1.14298	0.000204035	yes	Mitochondria		ambiguous	ambiguous	ambiguous	screened	2
HMGA1	3159	0.033644	0.629463	1.1795	0.000128617	yes	RNA transcription and processing		ambiguous	ambiguous	ambiguous	screened	2
HMGB3	3149	0.0332308	0.633555	1.24614	5.36355e-05	yes	DNA replication and repair		ambiguous	ambiguous	ambiguous	screened	2
RNASEH2A	10535	0.0331096	0.634757	1.17643	0.00013376	yes	DNA replication and repair		ambiguous	ambiguous	ambiguous	predicted	1
DSCC1	79075	0.0327245	0.638585	1.20113	9.72677e-05	yes	DNA replication and repair		ambiguous	ambiguous	ambiguous	screened	2
CCNE1	898	0.0309771	0.656073	1.64422	1.19483e-07	yes	Cell cycle		ambiguous	ambiguous	ambiguous	predicted	1
POC1A	25886	0.0308246	0.657608	1.15173	0.000182892	yes			ambiguous	ambiguous	ambiguous	predicted	1
PALM	5064	0.0261777	0.705058	-0.987249	0.0012687	yes	Cell membrane / wall		ambiguous	ambiguous	ambiguous	screened	2
FEN1	2237	0.0260598	0.706278	1.0482	0.000637523	yes	DNA replication and repair	DNA repair / damage response; ALT associated PML nuclear bodies (APBs); DNA replication; DNA recombination;	enhancing	ambiguous	ALT	validated	8
RFC4	5984	0.0258824	0.708115	1.04274	0.000678973	yes	DNA replication and repair	DNA replication; DNA recombination;	enhancing	ambiguous	ALT	screened	3
HIST2H4A	8370	0.0253442	0.713698	0.87443	0.00414032	yes	Chromatin organization	Histone modification / variants; Chromatin structure;	ambiguous	ambiguous	ambiguous	screened	3
PDE1B	5153	0.0251441	0.715778	-1.26935	3.91605e-05	yes			ambiguous	ambiguous	ambiguous	screened	2
FOXO1	2308	0.025056	0.716695	-0.89591	0.00333556	yes	DNA replication and repair		ambiguous	ambiguous	ambiguous	predicted	1
MCM7	4176	0.0196498	0.773663	0.884497	0.00374344	yes	Cell cycle	DNA replication;	ambiguous	ambiguous	ambiguous	screened	3
CHEK2	11200	0.0194513	0.77578	0.867408	0.00443933	yes	Cell cycle	DNA repair / damage response; Telomerase activity;	ambiguous	enhancing	Telomerase-mediated	screened	3
TNFRSF6B	8771	0.0188152	0.782575	1.15741	0.000170275	yes	Cell death		ambiguous	ambiguous	ambiguous	predicted	1
KPNA2	3838	0.0179753	0.791574	1.2898	2.9556e-05	yes			ambiguous	ambiguous	ambiguous	screened	2
PRDM16	63976	0.0178066	0.793385	-1.35183	1.22873e-05	yes			ambiguous	ambiguous	ambiguous	predicted	1
BDKRB2	624	0.0173734	0.79804	-0.809131	0.00778182	yes		Telomerase activity;	ambiguous	enhancing	Telomerase-mediated	screened	2
HIST1H4H	8365	0.0163187	0.809403	0.936878	0.00218284	yes	Chromatin organization	Histone modification / variants; Chromatin structure;	ambiguous	ambiguous	ambiguous	screened	3
H2AFX	3014	0.0127292	0.848365	0.994941	0.00116538	yes	Chromatin organization	Histone modification / variants;	ambiguous	ambiguous	ambiguous	screened	2
EME1	146956	0.00591678	0.923259	1.89852	1.08717e-09	yes	DNA replication and repair	DNA repair / damage response;	ambiguous	ambiguous	ambiguous	predicted	2
NFE2L3	9603	0.00582646	0.924258	1.53369	7.58301e-07	yes	RNA transcription and processing		ambiguous	ambiguous	ambiguous	screened	2
FOXN3	1112	0.00507523	0.932572	-0.793077	0.00903364	yes			ambiguous	ambiguous	ambiguous	predicted	1
CDK1	983	0.00475451	0.936124	1.89479	1.17008e-09	yes	Cell cycle		ambiguous	ambiguous	ambiguous	screened	2
CDC20	991	0.00330561	0.952184	2.59388	2.22045e-16	yes	Cell membrane / wall		ambiguous	ambiguous	ambiguous	screened	2
PDK4	5166	0.00317743	0.953606	-2.9797	<1.0E-17	yes	Mitochondria		ambiguous	ambiguous	ambiguous	predicted	1
CCNB1	891	0.00317148	0.953672	1.70566	4.06507e-08	yes	Cell cycle		ambiguous	ambiguous	ambiguous	screened	2
SERPINH1	871	-0.00170094	0.969994	0.985712	0.00129033	yes	Metabolism		ambiguous	ambiguous	ambiguous	screened	2
PARM1	25849	-0.00218823	0.964584	-1.14099	0.000209174	yes	RNA transcription and processing	Telomerase activity; Gene regulation;	ambiguous	enhancing	Telomerase-mediated	predicted	2
HNMT	3176	-0.0030817	0.954668	-0.795336	0.00884722	yes			ambiguous	ambiguous	ambiguous	screened	2
CDCA8	55143	-0.00485295	0.935034	2.17253	3.40417e-12	yes	Cell cycle		ambiguous	ambiguous	ambiguous	screened	2
NR2F1	7025	-0.00747385	0.906056	-0.938551	0.00214467	yes	RNA transcription and processing		enhancing	ambiguous	ALT	validated	5
KLF9	687	-0.00762096	0.904433	-1.43732	3.45124e-06	yes	RNA transcription and processing	Telomerase activity;	ambiguous	ambiguous	ambiguous	predicted	2
ORC1	4998	-0.00802497	0.899977	1.92192	6.8366e-10	yes	Cell cycle	DNA replication; TERRA;	ambiguous	ambiguous	ambiguous	validated	6
ORC6	23594	-0.00896332	0.889641	2.01023	1.13159e-10	yes	Cell cycle	DNA replication; TERRA;	ambiguous	ambiguous	ambiguous	screened	2
EGR1	1958	-0.00926457	0.886327	-1.41156	5.09718e-06	yes	RNA transcription and processing	Gene regulation; Telomerase activity;	ambiguous	ambiguous	ambiguous	validated	6
XRCC2	7516	-0.0106686	0.870906	1.77254	1.2062e-08	yes	DNA replication and repair	DNA repair / damage response;	ambiguous	ambiguous	ambiguous	predicted	2
AURKA	6790	-0.0110044	0.867225	1.82976	4.12096e-09	yes	Cell cycle	DNA repair / damage response; Telomerase activity; Shelterin binding;	ambiguous	enhancing	Telomerase-mediated	validated	6
CKB	1152	-0.0110612	0.866602	-1.02616	0.000820911	yes			ambiguous	ambiguous	ambiguous	screened	2
RACGAP1	29127	-0.0118022	0.858491	1.21148	8.49764e-05	yes	Cell membrane / wall		ambiguous	ambiguous	ambiguous	predicted	1
TXNIP	10628	-0.0119909	0.856428	-1.20855	8.83002e-05	yes			ambiguous	ambiguous	ambiguous	predicted	1
PDLIM2	64236	-0.0128168	0.847409	-0.798431	0.00859744	yes			ambiguous	ambiguous	ambiguous	screened	2
ZEB2	9839	-0.0131121	0.844189	-0.969036	0.00154792	yes	RNA transcription and processing	Telomerase activity;	ambiguous	repressing	ALT	validated	5
ALPL	249	-0.0136145	0.838717	-0.931802	0.00230252	yes			ambiguous	ambiguous	ambiguous	screened	2
PLCL2	23228	-0.0152419	0.821046	-1.10655	0.000319326	yes			ambiguous	ambiguous	ambiguous	predicted	1
TRIP13	9319	-0.0164967	0.807483	2.14388	6.43796e-12	yes	RNA transcription and processing	DNA repair / damage response;	ambiguous	ambiguous	ambiguous	predicted	2
RCC2	55920	-0.0167914	0.804305	0.998687	0.00111793	yes	Cell cycle		ambiguous	ambiguous	ambiguous	screened	2
ECT2	1894	-0.0171797	0.800123	1.64856	1.10858e-07	yes	Protein transport		ambiguous	ambiguous	ambiguous	screened	2
DNMT3B	1789	-0.0176238	0.795349	1.39091	6.93625e-06	yes	Chromatin organization	DNA methylation;	ambiguous	ambiguous	ambiguous	predicted	2
BLM	641	-0.0190462	0.780106	1.60509	2.32952e-07	yes	DNA replication and repair	ALT associated PML nuclear bodies (APBs); DNA repair / damage response; Telomere structure; Extrachromosomal telomeric repeat formation; Shelterin binding	enhancing	ambiguous	ALT	validated	8
CCNA2	890	-0.0207282	0.76219	1.9928	1.62359e-10	yes	Cell cycle		ambiguous	ambiguous	ambiguous	screened	2
DDX39A	10212	-0.0236525	0.731348	0.907694	0.00295726	yes			ambiguous	ambiguous	ambiguous	screened	2
RAD51AP1	10635	-0.0261003	0.705859	1.65512	9.89563e-08	yes	DNA replication and repair	DNA repair / damage response;	enhancing	ambiguous	ALT	screened	2
ALDH1A1	216	-0.0277072	0.689302	-1.67731	6.71601e-08	yes			ambiguous	ambiguous	ambiguous	screened	2
RAD51	5888	-0.0279738	0.686569	1.84907	2.84806e-09	yes	DNA replication and repair	DNA repair / damage response; DNA recombination;	enhancing	ambiguous	ALT	predicted	2
RAPGEF3	10411	-0.0386278	0.581022	-1.00421	0.00105122	yes		Telomerase activity;	ambiguous	repressing	ALT	screened	2
PRX	57716	-0.0388912	0.578511	-1.21177	8.46437e-05	yes	Cell membrane / wall		ambiguous	ambiguous	ambiguous	screened	2
FOXO4	4303	-0.0409934	0.558656	-0.819779	0.00703958	yes			ambiguous	ambiguous	ambiguous	predicted	1
LMNB1	4001	-0.0424245	0.545333	1.37459	8.82259e-06	yes	Nuclear organization		ambiguous	ambiguous	ambiguous	screened	2
FOSB	2354	-0.044424	0.526985	-2.40678	1.37668e-14	yes	RNA transcription and processing	Telomerase activity;	ambiguous	ambiguous	ambiguous	predicted	2
FOXM1	2305	-0.0461941	0.511008	2.54466	4.44089e-16	yes	DNA replication and repair		ambiguous	ambiguous	ambiguous	predicted	1
KIF4A	24137	-0.0466003	0.507379	2.99363	<1.0E-17	yes	Cell cycle		ambiguous	ambiguous	ambiguous	screened	2
FOS	2353	-0.0480541	0.494498	-1.65594	9.7548e-08	yes	RNA transcription and processing	Gene regulation; Telomerase activity;	ambiguous	ambiguous	ambiguous	validated	6
EXO1	9156	-0.0495311	0.481593	2.5651	2.22045e-16	yes	DNA replication and repair	DNA repair / damage response; Extrachromosomal telomeric repeat formation;	ambiguous	ambiguous	ambiguous	predicted	2
FHL1	2273	-0.0516858	0.463101	-2.62804	<1.0E-17	yes			ambiguous	ambiguous	ambiguous	screened	2
FOXD2	2306	-0.0521991	0.458755	0.925553	0.00245812	yes		Telomerase activity;	ambiguous	ambiguous	ambiguous	predicted	2
FANCD2	2177	-0.053529	0.447601	1.2153	8.0819e-05	yes	DNA replication and repair	DNA repair / damage response; Telomere length; ALT associated PML nuclear bodies (APBs);	ambiguous	ambiguous	ambiguous	validated	6
PLK1	5347	-0.0540076	0.443625	2.4595	3.77476e-15	yes	Cell cycle		ambiguous	ambiguous	ambiguous	predicted	1
JUN	3725	-0.0542477	0.441638	-0.808351	0.00783882	yes	RNA transcription and processing	Telomerase activity;	ambiguous	repressing	ALT	validated	5
MACROD2	140733	-0.0544511	0.439959	-0.903536	0.00308604	yes			ambiguous	ambiguous	ambiguous	screened	2
ARRB1	408	-0.0572873	0.416929	-0.979229	0.00138536	yes	Chromatin organization		ambiguous	ambiguous	ambiguous	screened	2
TAL1	6886	-0.0583165	0.40875	-1.40425	5.68722e-06	yes	Cell differentiation	Gene regulation; Telomerase activity;	ambiguous	repressing	ALT	validated	6
EZH2	2146	-0.0602738	0.393463	1.78277	9.97812e-09	yes	Chromatin organization		ambiguous	ambiguous	ambiguous	predicted	1
E2F1	1869	-0.0662663	0.348856	1.64749	1.12924e-07	yes	Cell cycle	Gene regulation; Telomerase activity;	enhancing	repressing	ALT	validated	6
BRCA2	675	-0.0677114	0.338599	1.29026	2.93694e-05	yes	DNA replication and repair	DNA repair / damage response; DNA recombination;	enhancing	ambiguous	ALT	predicted	2
FANCI	55215	-0.0682284	0.334977	1.58312	3.36745e-07	yes	DNA replication and repair	DNA repair / damage response;	ambiguous	ambiguous	ambiguous	predicted	2
AHNAK	79026	-0.0731836	0.301535	-0.92246	0.00253862	yes			ambiguous	ambiguous	ambiguous	screened	2
FANCA	2175	-0.0856094	0.22774	1.73784	2.27802e-08	yes	DNA replication and repair	DNA repair / damage response; ALT associated PML nuclear bodies (APBs);	enhancing	ambiguous	ALT	predicted	2
ALDH2	217	-0.0859166	0.226095	-1.39163	6.86266e-06	yes	Mitochondria		ambiguous	ambiguous	ambiguous	screened	2
TOP2A	7153	-0.0887446	0.211349	2.71643	<1.0E-17	yes	DNA replication and repair	DNA repair / damage response;	enhancing	ambiguous	ALT	predicted	2
CENPF	1063	-0.0895483	0.207288	2.42544	8.65974e-15	yes			ambiguous	ambiguous	ambiguous	screened	2
ASF1B	55723	-0.0899626	0.205217	2.16061	4.44178e-12	yes	Chromatin organization	Protein folding; Histone assembly; Chromatin structure;	repressing	ambiguous	Telomerase-mediated	validated	6
KLF4	9314	-0.0911946	0.199147	-1.2964	2.69671e-05	yes	Telomere biology	Gene regulation; Telomerase activity;	ambiguous	enhancing	Telomerase-mediated	validated	7
PLCE1	51196	-0.0927219	0.191805	-0.85661	0.00493746	yes			ambiguous	ambiguous	ambiguous	predicted	1
KLF6	1316	-0.0953964	0.179433	-0.865136	0.00454017	yes			ambiguous	ambiguous	ambiguous	predicted	1
MKI67	4288	-0.101593	0.15306	2.48375	1.9984e-15	yes	Cell cycle		ambiguous	ambiguous	ambiguous	predicted	1
KLF2	10365	-0.105277	0.138844	-1.13782	0.000217575	yes	RNA transcription and processing	Gene regulation; Telomerase activity;	ambiguous	repressing	ALT	validated	6
BRCA1	672	-0.108206	0.128284	0.935318	0.00221899	yes	DNA replication and repair	DNA repair / damage response;	ambiguous	ambiguous	ambiguous	predicted	2
PPARG	5468	-0.114268	0.108422	-1.50587	1.18522e-06	yes	RNA transcription and processing	Telomerase activity;	ambiguous	repressing	ALT	predicted	2
EPAS1	2034	-0.114566	0.107511	-1.07714	0.000454266	yes	RNA transcription and processing	Gene regulation; Telomerase activity;	ambiguous	ambiguous	ambiguous	validated	6
SLC7A11	23657	-0.116199	0.102633	1.8518	2.70202e-09	yes	Cell membrane / wall		ambiguous	ambiguous	ambiguous	predicted	1
GIGYF2	26058	-0.194002	0.0066122	-0.0803728	0.716045	yes			ambiguous	ambiguous	ambiguous	screened	2
PPM1D	8493	-0.196699	0.0058992	-0.302431	0.287392	yes			ambiguous	ambiguous	ambiguous	predicted	1
CTNNA1	1495	-0.20775	0.00364636	-0.135885	0.590045	yes			ambiguous	ambiguous	ambiguous	screened	2
ERCC5	2073	-0.21104	0.00314645	-0.176684	0.504516	yes	DNA replication and repair	DNA repair / damage response;	enhancing	ambiguous	ALT	validated	5
FCRLB	127943	0.26582	0.000202424	0.480062	0.104398	no
SCPEP1	59342	0.252683	0.000410851	-0.390703	0.179543	no
NTN1	9423	0.236229	0.000953604	-1.09583	0.000363419	no
PNPLA4	8228	0.234377	0.00104516	-0.266346	0.342066	no
DCPS	28960	0.23107	0.00122919	0.230098	0.403263	no
TMEM158	25907	0.226837	0.00150835	0.639335	0.0334985	no
EXOC3-AS1	116349	0.226521	0.00153144	0.00599217	0.897167	no
PTGER3	5733	0.224115	0.00171759	-1.68101	6.29253e-08	no
SLC20A2	6575	0.222807	0.00182742	-0.271769	0.33345	no
MPP2	4355	0.221899	0.00190733	-0.602433	0.0444616	no
HPRT1	3251	0.219632	0.00212112	0.608911	0.0423426	no
ATP6AP2	10159	0.21641	0.00246306	0.0359405	0.82302	no
ASMTL	8623	0.214993	0.00262872	-0.325378	0.25587	no
LIN7B	64130	0.213785	0.00277795	-0.28541	0.312401	no
DGCR6L	85359	0.213195	0.00285371	-0.025307	0.849202	no
EMC9	51016	0.211607	0.00306677	0.342901	0.233476	no
BEX3	27018	0.207973	0.00361026	-0.181748	0.494375	no
MRPS30	10884	0.206165	0.00391204	0.423347	0.148434	no
SELENOM	140606	0.205885	0.0039608	-0.436601	0.137048	no
ATOX1	475	0.205523	0.00402469	0.0736412	0.731955	no
NDUFS6	4726	0.20431	0.00424523	0.28363	0.315097	no
FAAP20	199990	0.204245	0.00425744	0.281153	0.318875	no
BCL7C	9274	0.203796	0.00434209	0.159089	0.540586	no
SEC14L2	23541	0.201698	0.00475825	0.516972	0.0818118	no
TSEN34	79042	0.199168	0.00530809	0.28387	0.314734	no
VKORC1	79001	0.197063	0.00580848	0.145023	0.57032	no
CYHR1	50626	0.196704	0.00589798	0.220792	0.419975	no
PLAU	5328	0.195793	0.00613055	1.3373	1.51418e-05	no
LDOC1	23641	0.194996	0.00634072	-0.513248	0.0838934	no
ISOC2	79763	0.194521	0.00646921	0.0906388	0.692019	no
MED10	84246	0.194058	0.00659643	0.293689	0.300063	no
FZD7	8324	0.193456	0.00676556	-0.463129	0.116296	no
DBP	1628	0.193229	0.00683017	-0.152552	0.554308	no
RNASEH2C	84153	0.192856	0.00693795	-0.0547504	0.777202	no
PTGES	9536	0.192113	0.00715663	0.357063	0.21642	no
MAD2L2	10459	0.191719	0.00727524	0.721461	0.0170798	no
MRPS6	64968	0.191368	0.00738232	-0.267626	0.34002	no
LAGE3	8270	0.190537	0.00764139	0.767935	0.0113573	no
SUB1	10923	0.190492	0.00765579	0.115242	0.635724	no
LSM10	84967	0.190416	0.00767984	0.0441828	0.802859	no
THAP1	55145	0.189003	0.00814122	-0.0909963	0.691188	no
TM2D2	83877	0.188833	0.00819832	0.064415	0.753948	no
RBP1	5947	0.186883	0.00888025	0.00997127	0.887249	no
TIMMDC1	51300	0.186421	0.0090492	0.106478	0.655557	no
THAP7-AS1	439931	0.186175	0.00914027	-0.227101	0.408601	no
PSD	5662	0.186103	0.00916704	-0.336335	0.241699	no
KLHL13	90293	0.178212	0.0125647	-1.00729	0.00101568	no
SYNGR1	9145	0.171174	0.0164913	-0.985319	0.00129592	no
MIF	4282	0.164728	0.0209947	1.01772	0.000903266	no
GSTM3	2947	0.164008	0.0215587	-0.865925	0.00450492	no
SPINT2	10653	0.160043	0.0249078	0.910021	0.00288735	no
EIF4EBP1	1978	0.155408	0.0293848	0.860251	0.00476412	no
TCF7L1	83439	0.151387	0.0338146	-0.969212	0.00154498	no
GNAO1	2775	0.151123	0.0341243	-1.12322	0.000260553	no
SCARA3	51435	0.149812	0.0356988	-1.00922	0.000993898	no
MELTF	4241	0.148913	0.0368138	0.852066	0.00516177	no
G0S2	50486	0.144358	0.0429303	-1.23398	6.31091e-05	no
SPP1	6696	0.141697	0.0468868	2.68864	<1.0E-17	no
LSR	51599	0.141589	0.0470531	0.990168	0.00122853	no
NTRK2	4915	0.141127	0.0477721	-1.5782	3.65457e-07	no
GATM	2628	0.137429	0.0538686	-0.935092	0.00222428	no
SULF1	23213	0.136136	0.0561483	1.25861	4.53261e-05	no
MRGPRF	116535	0.134448	0.0592455	-1.50584	1.18583e-06	no
HSPA2	3306	0.131683	0.0646212	-0.833907	0.00615315	no
IL4I1	259307	0.131489	0.0650134	1.2127	8.36241e-05	no
SEMA6D	80031	0.131318	0.0653603	-1.51169	1.08012e-06	no
SLC2A1	6513	0.130231	0.0676027	1.61365	2.01543e-07	no
BMP8A	353500	0.129372	0.0694187	1.07645	0.000457978	no
NYNRIN	57523	0.128709	0.070848	-0.86574	0.00451316	no
AUNIP	79000	0.126665	0.0754074	1.42856	3.94323e-06	no
SLC9A7	84679	0.124933	0.0794544	0.930248	0.00234034	no
NDRG2	57447	0.124153	0.0813338	-1.74261	2.08856e-08	no
SLC2A4	6517	0.123849	0.0820773	-2.44479	5.32907e-15	no
GSTM2	2946	0.122486	0.085473	-1.05029	0.000622258	no
DCN	1634	0.121754	0.0873425	-1.72662	2.79074e-08	no
LEF1	51176	0.121437	0.0881637	1.04068	0.000695328	no
CAND2	23066	0.119682	0.0928154	-1.25103	5.02152e-05	no
MEIS2	4212	0.11687	0.100681	-1.15663	0.000171958	no
ALAD	210	0.116831	0.100792	-0.803313	0.00821629	no
FN1	2335	0.116075	0.102996	1.11586	0.000285135	no
DACT3	147906	0.115304	0.105285	-0.81976	0.00704088	no
NPR2	4882	0.115163	0.105708	-0.803378	0.00821128	no
ECE2	9718	0.113332	0.11132	1.22699	6.92598e-05	no
CDH23	64072	0.112926	0.112595	-1.41068	5.16482e-06	no
NGFR	4804	0.111415	0.117444	-1.08678	0.000405042	no
FNDC5	252995	0.110149	0.121632	-1.68291	6.08587e-08	no
SNRPN	6638	0.10974	0.123009	-0.826926	0.00657776	no
ANXA6	309	0.109514	0.123776	-0.881139	0.00387181	no
MATN2	4147	0.108334	0.127838	-1.55069	5.75073e-07	no
ITGA11	22801	0.108138	0.128522	1.03079	0.000778754	no
CPQ	10404	0.108049	0.128835	-0.794136	0.00894579	no
SOX12	6666	0.107453	0.130938	0.929508	0.00235855	no
SERINC2	347735	0.106478	0.134435	0.994213	0.00117482	no
ACSF2	80221	0.105999	0.136181	-1.11016	0.000305633	no
IFI6	2537	0.105903	0.136532	1.0647	0.000525966	no
GPAT3	84803	0.105322	0.138677	-1.47753	1.85391e-06	no
BOP1	23246	0.103374	0.146056	1.24215	5.65809e-05	no
OLFM1	10439	0.102815	0.148227	-0.880589	0.0038932	no
IER5L	389792	0.102731	0.148555	1.11642	0.000283168	no
SLC8A1	6546	0.100824	0.156165	-0.811925	0.00758057	no
DTX1	1840	0.100701	0.156664	-0.801312	0.00837061	no
FBLN1	2192	0.100261	0.158466	-1.04881	0.00063304	no
CYP27A1	1593	0.0989199	0.164051	-1.25338	4.86502e-05	no
TPM2	7169	0.0986528	0.165181	-1.08788	0.000399786	no
SPHK1	8877	0.0984916	0.165866	0.968509	0.00155679	no
FBLN2	2199	0.0977128	0.169205	-0.826865	0.0065816	no
FJX1	24147	0.0976744	0.169371	0.953433	0.00183103	no
TEF	7008	0.0972287	0.171305	-0.84919	0.0053085	no
NTN4	59277	0.0972109	0.171383	-1.19644	0.000103383	no
SATB1	6304	0.0964878	0.174558	-0.886465	0.00367003	no
LRRN2	10446	0.0956165	0.178441	-0.919329	0.00262259	no
CCDC3	83643	0.0949664	0.181381	-0.807118	0.00792972	no
ARMCX1	51309	0.0936646	0.187375	-1.01615	0.000919464	no
KDELR3	11015	0.0933434	0.188876	1.03187	0.000769231	no
COL12A1	1303	0.0928382	0.191255	1.01816	0.00089882	no
MMP11	4320	0.0911832	0.199202	3.89735	<1.0E-17	no
COL3A1	1281	0.0910031	0.200081	1.34072	1.44179e-05	no
EFEMP1	2202	0.089591	0.207074	-1.51208	1.07355e-06	no
ZSCAN18	65982	0.0884574	0.212814	-1.01769	0.000903539	no
ADAMTSL1	92949	0.0878474	0.21595	-1.13339	0.000229857	no
YDJC	150223	0.0871632	0.219507	0.933049	0.00227258	no
ASB2	51676	0.0870983	0.219846	-1.09877	0.000350804	no
C16ORF45	89927	0.0869204	0.220779	-0.914721	0.00275076	no
GABARAPL1	23710	0.0859155	0.226101	-0.907851	0.00295252	no
STMN1	3925	0.08581	0.226665	0.88854	0.00359405	no
SRPX	8406	0.0850626	0.230689	-1.87281	1.79919e-09	no
C3ORF18	51161	0.0848397	0.231899	-0.901126	0.00316297	no
PLIN4	729359	0.0837337	0.237969	-2.75488	<1.0E-17	no
MT2A	4502	0.0834276	0.239668	-0.839363	0.00583863	no
FAM46B	115572	0.0833806	0.239931	-1.6629	8.64259e-08	no
CDIP1	29965	0.0826969	0.24376	-0.877835	0.00400197	no
HIST2H2AA3	8337	0.0824487	0.245161	1.25417	4.81289e-05	no
C2ORF88	84281	0.0821918	0.246617	-1.87243	1.81226e-09	no
MPP7	143098	0.0820923	0.247183	-0.885335	0.00371202	no
SNCA	6622	0.0820831	0.247235	-1.07484	0.0004668	no
CACNA1H	8912	0.0819403	0.248049	-0.799124	0.00854244	no
FSCN1	6624	0.0813178	0.251616	0.945851	0.00198514	no
POSTN	10631	0.0812264	0.252143	1.53885	6.9742e-07	no
CHPF	79586	0.0810647	0.253077	0.908322	0.00293826	no
MAD2L1	4085	0.0806477	0.255496	1.47444	1.9457e-06	no
FAM124A	220108	0.0802004	0.258109	-1.12341	0.00025995	no
MAN1A1	4121	0.0800971	0.258715	-0.94785	0.00194339	no
KLHDC7B	113730	0.0789046	0.265784	1.35329	1.20304e-05	no
CFH	3075	0.0787845	0.266503	-0.867982	0.00441418	no
MAN1C1	57134	0.0782805	0.269536	-1.15001	0.000186876	no
JAM3	83700	0.0766466	0.279529	-0.982786	0.00133245	no
CARMN	728264	0.0763572	0.281325	-1.44175	3.22525e-06	no
NAALADL1	10004	0.0759624	0.283788	-1.14267	0.000204826	no
CXCL12	6387	0.0756779	0.285572	-1.75294	1.72981e-08	no
SLC25A4	291	0.0747526	0.291426	-0.992184	0.00120149	no
TIMP3	7078	0.0745335	0.292823	-1.05275	0.000604716	no
APOD	347	0.0740268	0.296073	-1.69094	5.28084e-08	no
CTF1	1489	0.0739613	0.296495	-0.910569	0.00287113	no
CKS1B	1163	0.0735254	0.299313	0.894662	0.00337809	no
RTN4R	65078	0.0734464	0.299825	1.00123	0.00108672	no
CYP2U1	113612	0.0733653	0.300352	-0.865533	0.00452241	no
CEP72	55722	0.073354	0.300426	0.943636	0.00203235	no
ADAM12	8038	0.0732766	0.300929	2.15273	5.29132e-12	no
CLDN1	9076	0.072977	0.302883	1.35866	1.11309e-05	no
ZNF671	79891	0.0727666	0.30426	-0.826486	0.00660538	no
FAM83D	81610	0.0721517	0.308309	1.12775	0.000246433	no
MEIS1	4211	0.0720981	0.308663	-1.21764	7.83598e-05	no
C16ORF86	388284	0.0716936	0.311348	-0.991884	0.00120547	no
KCNJ12	3768	0.07099	0.316055	-1.01432	0.000938554	no
MYL9	10398	0.0706189	0.318556	-1.33456	1.57475e-05	no
SERPINE1	5054	0.070011	0.322681	1.14597	0.00019657	no
FXYD6	53826	0.0696233	0.32533	-1.55149	5.67605e-07	no
GALNT6	11226	0.0695935	0.325534	0.924495	0.00248538	no
COL5A2	1290	0.0692165	0.328124	1.44151	3.2372e-06	no
CTHRC1	115908	0.0689045	0.330278	2.55584	2.22045e-16	no
HOXB7	3217	0.0677108	0.338603	0.894141	0.003396	no
EGR3	1960	0.0672501	0.341852	-1.15995	0.000164918	no
PGAM2	5224	0.0667049	0.345722	-0.894213	0.00339352	no
P3H1	64175	0.0665053	0.347146	0.871433	0.00426559	no
TMTC1	83857	0.0663815	0.348031	-1.1884	0.000114706	no
BEX4	56271	0.0662095	0.349263	-1.07712	0.00045438	no
SIM2	6493	0.0659602	0.351053	0.940062	0.00211071	no
CPAMD8	27151	0.0656605	0.353213	-1.49112	1.49734e-06	no
EPHB2	2048	0.0655459	0.354042	1.08196	0.000428985	no
PRELP	5549	0.0654739	0.354562	-2.02236	8.78526e-11	no
NME1	4830	0.0651132	0.35718	1.20087	9.76022e-05	no
MMP14	4323	0.0650743	0.357463	0.914838	0.00274743	no
MYLK	4638	0.0650164	0.357884	-1.41826	4.60812e-06	no
KCNMB1	3779	0.0649185	0.358597	-1.34093	1.43744e-05	no
CENPW	387103	0.0648558	0.359055	0.927283	0.00241409	no
ACOX2	8309	0.0648044	0.35943	-1.62234	1.73864e-07	no
ENPP4	22875	0.0646957	0.360224	-0.8219	0.00689959	no
FABP3	2170	0.0634993	0.369038	-0.806506	0.00797524	no
HIST1H2BD	3017	0.06325	0.370892	1.02559	0.000826247	no
CNN1	1264	0.0625653	0.376012	-1.99521	1.54486e-10	no
COL5A1	1289	0.0625237	0.376325	1.35925	1.10359e-05	no
CLU	1191	0.062296	0.378038	-1.64475	1.18405e-07	no
EFHD1	80303	0.0621656	0.379021	-0.968862	0.00155085	no
ACSL1	2180	0.0618022	0.38177	-0.97642	0.00142851	no
C17ORF96	100170841	0.0613208	0.385429	1.11632	0.000283524	no
MRGBP	55257	0.0612787	0.385751	0.852921	0.00511886	no
SCUBE2	57758	0.060899	0.388654	-1.10386	0.000329883	no
C1QTNF6	114904	0.0605772	0.391125	1.57889	3.61265e-07	no
BGN	633	0.060482	0.391857	1.18238	0.000123956	no
WDR66	144406	0.0597459	0.397551	1.32821	1.72381e-05	no
EPB41L3	23136	0.0595469	0.399099	-1.45094	2.80105e-06	no
COX7A1	1346	0.0594809	0.399613	-1.74971	1.83499e-08	no
C14ORF132	56967	0.0592062	0.401758	-1.39731	6.30689e-06	no
CDCP1	64866	0.0589119	0.404062	0.899701	0.0032093	no
GPT	2875	0.0588963	0.404185	-1.30103	2.52838e-05	no
NUDT7	283927	0.0586529	0.406098	-0.886496	0.00366887	no
NSG1	27065	0.0586383	0.406213	-0.932324	0.00228994	no
WASF3	10810	0.0581515	0.410054	-1.14164	0.000207471	no
COL1A1	1277	0.058059	0.410787	2.06731	3.39797e-11	no
PCDHB4	56131	0.0574025	0.416008	-0.808796	0.00780624	no
NR3C1	2908	0.0566664	0.421909	-0.845173	0.00551969	no
LPAR2	9170	0.0566631	0.421935	0.982465	0.00133715	no
ZWINT	11130	0.0560974	0.426503	1.56363	4.65071e-07	no
ZNF367	195828	0.0559595	0.427621	0.855194	0.00500638	no
CBX7	23492	0.0556756	0.429928	-1.37441	8.84597e-06	no
CCDC34	91057	0.0554197	0.432012	0.854621	0.00503454	no
CTSF	8722	0.055191	0.433882	-0.869219	0.0043604	no
TMEM206	55248	0.0551888	0.433899	0.999767	0.0011046	no
KCNMA1	3778	0.0550109	0.435357	-1.116	0.00028462	no
TACSTD2	4070	0.0545658	0.439014	0.950987	0.0018795	no
ARHGAP8	23779	0.0537718	0.445581	0.978726	0.00139301	no
PPP1R14B	26472	0.0524614	0.456543	1.03175	0.000770217	no
LYRM9	201229	0.0523835	0.457199	-0.827834	0.00652104	no
RCAN1	1827	0.0521488	0.45918	-1.06082	0.000550468	no
TRIM59	286827	0.0519854	0.460561	1.33532	1.5577e-05	no
EPHB6	2051	0.0512153	0.467105	-0.927875	0.0023992	no
AMT	275	0.0511552	0.467617	-1.25996	4.45025e-05	no
TESMIN	9633	0.0510022	0.468925	1.33431	1.58035e-05	no
BTG2	7832	0.0506879	0.471615	-0.987811	0.00126088	no
GGCT	79017	0.0505143	0.473105	0.918694	0.00263991	no
LINC01140	339524	0.0502547	0.475338	-1.58013	3.539e-07	no
RASGRP2	10235	0.0501682	0.476084	-1.47605	1.89736e-06	no
GINS1	9837	0.0501184	0.476513	1.70474	4.1327e-08	no
SSPN	8082	0.0497171	0.479981	-0.870654	0.00429872	no
LPAR1	1902	0.0492228	0.484272	-0.978037	0.00140352	no
UCK2	7371	0.0487815	0.48812	0.954633	0.00180769	no
APBB1	322	0.0486436	0.489326	-1.10317	0.000332671	no
FAM46C	54855	0.0485457	0.490183	-0.977895	0.0014057	no
FGL2	10875	0.0484262	0.49123	-1.66638	8.1328e-08	no
ACTA2	59	0.0483456	0.491937	-0.853615	0.00508428	no
MAFG-AS1	92659	0.0479345	0.495551	1.04746	0.000642953	no
SLC24A3	57419	0.047928	0.495608	-0.853894	0.00507044	no
LRMP	4033	0.0478047	0.496695	-0.948954	0.00192069	no
ZNF331	55422	0.0474197	0.500098	-1.01311	0.000951474	no
PER3	8863	0.0469664	0.504118	-0.917489	0.00267309	no
EFNA5	1946	0.0463758	0.509383	-0.905938	0.00301104	no
GPRASP2	114928	0.0462103	0.510863	-0.788542	0.00941846	no
C19ORF48	84798	0.0460735	0.512089	1.11136	0.000301183	no
PMAIP1	5366	0.0460432	0.51236	1.09947	0.000347836	no
EPM2A	7957	0.0460037	0.512714	-1.15188	0.000182557	no
GRIN2D	2906	0.0456949	0.515488	2.04767	5.15898e-11	no
P3H4	10609	0.0456322	0.516053	1.19367	0.000107165	no
FAM13A	10144	0.0455792	0.51653	-0.923491	0.00251151	no
CXCL9	4283	0.0455581	0.51672	1.18082	0.000126462	no
GPX3	2878	0.04551	0.517153	-2.38318	2.4647e-14	no
TK1	7083	0.0453423	0.518665	1.87575	1.69884e-09	no
P2RY6	5031	0.0448939	0.522718	0.901666	0.00314558	no
PDIA4	9601	0.044736	0.52415	0.901885	0.00313855	no
CD79B	974	0.0444553	0.5267	-0.848509	0.00534379	no
CDCA4	55038	0.044371	0.527467	1.07525	0.000464512	no
KIFC2	90990	0.044332	0.527822	0.913159	0.00279549	no
CLDN5	7122	0.0441406	0.529566	-1.80992	6.00168e-09	no
CBX8	57332	0.0436614	0.533945	0.995529	0.00115781	no
IL11RA	3590	0.043537	0.535085	-1.17407	0.000137865	no
JDP2	122953	0.0434856	0.535556	-0.872038	0.00424004	no
SYNPO2	171024	0.0433477	0.536822	-2.1239	9.99223e-12	no
PRICKLE2	166336	0.0432839	0.537408	-1.19022	0.000112055	no
PTGER2	5732	0.0432044	0.538139	-0.85347	0.00509151	no
COL1A2	1278	0.042299	0.546495	1.17647	0.000133693	no
TOX	9760	0.0422222	0.547206	-0.802406	0.00828592	no
ITGA9	3680	0.0420221	0.549063	-1.24533	5.4221e-05	no
ECHDC3	79746	0.0418036	0.551094	-1.58986	3.00885e-07	no
PHYH	5264	0.0408528	0.559974	-0.809366	0.00776468	no
LAMA2	3908	0.0408463	0.560035	-1.38899	7.13665e-06	no
MPZ	4359	0.0405056	0.563234	-1.65621	9.70968e-08	no
OLFML1	283298	0.0403839	0.564379	-1.1613	0.000162123	no
CYS1	192668	0.0402817	0.565341	-1.20214	9.6e-05	no
ROBO3	64221	0.0392865	0.574752	-0.78604	0.00963689	no
ZNF853	54753	0.0391724	0.575836	-0.927146	0.00241754	no
CPED1	79974	0.0389523	0.577929	-1.97122	2.52842e-10	no
ETFDH	2110	0.0386521	0.58079	-0.928416	0.00238567	no
HPGD	3248	0.0385661	0.58161	-2.20589	1.60472e-12	no
ANK2	287	0.0383666	0.583517	-2.3663	3.70814e-14	no
SERPING1	710	0.0375894	0.59097	-0.820983	0.00695981	no
LOXL2	4017	0.0374185	0.592615	1.29101	2.90659e-05	no
PADI2	11240	0.0371773	0.59494	-0.872741	0.00421052	no
THBS2	7058	0.0369761	0.596882	1.47422	1.95216e-06	no
NUP210	23225	0.0368306	0.598289	0.976613	0.00142552	no
TIMELESS	8914	0.0361156	0.605222	1.08392	0.00041908	no
ENC1	8507	0.0355596	0.610638	0.897383	0.00328597	no
EPHB3	2049	0.0354174	0.612028	0.960873	0.00169058	no
ITPR1	3708	0.0349106	0.616988	-1.36903	9.57009e-06	no
ZNF204P	7754	0.0344395	0.621615	-1.18405	0.000121322	no
SHMT2	6472	0.0338278	0.627645	0.863935	0.00459434	no
KIT	3815	0.0335964	0.629934	-2.04535	5.41764e-11	no
LYNX1	66004	0.0332664	0.633201	-1.32737	1.74453e-05	no
ANGPT1	284	0.0328408	0.637428	-1.74411	2.03263e-08	no
GNAL	2774	0.0326867	0.638962	-1.46397	2.28986e-06	no
C17ORF53	78995	0.032486	0.64096	1.32385	1.83382e-05	no
PPAT	5471	0.0323135	0.642681	0.926246	0.00244038	no
ALDH6A1	4329	0.0323124	0.642692	-0.865078	0.00454279	no
THSD4	79875	0.0321896	0.643917	-0.835854	0.0060392	no
LIPE	3991	0.0314882	0.650938	-1.18593	0.000118419	no
GPR146	115330	0.0312129	0.653702	-1.3342	1.5828e-05	no
CCDC69	26112	0.0311766	0.654066	-1.91793	7.40263e-10	no
GPAM	57678	0.0307597	0.658262	-0.905604	0.00302135	no
MEX3A	92312	0.0304828	0.661055	1.89912	1.07441e-09	no
MYH11	4629	0.0300998	0.664924	-2.67882	<1.0E-17	no
ANG	283	0.0300836	0.665088	-0.852054	0.00516238	no
ACACB	32	0.0300539	0.665389	-2.02111	9.01834e-11	no
C16ORF59	80178	0.0299425	0.666517	2.24144	7.11431e-13	no
PPP1R14A	94274	0.0295563	0.670432	-1.59277	2.86556e-07	no
CNRIP1	25927	0.0294611	0.671399	-1.12801	0.000245644	no
NFASC	23114	0.0291193	0.674874	-1.24799	5.23142e-05	no
ZCCHC24	219654	0.0284611	0.681584	-0.996258	0.0011485	no
KIF26A	26153	0.0284162	0.682043	-0.847949	0.00537295	no
CXCL10	3627	0.0282307	0.683939	1.45125	2.78741e-06	no
TACC1	6867	0.0278889	0.687439	-1.02308	0.000850087	no
PODXL2	50512	0.0278397	0.687943	0.991447	0.00121131	no
LRP8	7804	0.0277888	0.688465	1.42002	4.4873e-06	no
MRVI1	10335	0.02695	0.697086	-0.96974	0.00153616	no
RGS2	5997	0.0263459	0.703319	-1.33463	1.57314e-05	no
NDN	4692	0.0261404	0.705444	-1.24399	5.52019e-05	no
C14ORF159	80017	0.0260841	0.706026	-0.87746	0.00401699	no
NRN1	51299	0.0259965	0.706933	-0.971275	0.00151077	no
NR4A3	8013	0.0258986	0.707947	-1.79523	7.90931e-09	no
DPYD	1806	0.0251966	0.715233	-0.953551	0.00182873	no
CPXM2	119587	0.0249597	0.717697	-1.06517	0.000523092	no
TRIB3	57761	0.0249565	0.717731	1.37703	8.5126e-06	no
GKAP1	80318	0.0248423	0.718919	-0.823134	0.00681927	no
VGLL3	389136	0.0247753	0.719618	-0.836487	0.00600256	no
GADD45B	4616	0.0243037	0.724537	-1.13317	0.000230481	no
SLC52A2	79581	0.0239256	0.728488	1.04575	0.000655838	no
ACAT1	38	0.023759	0.730232	-0.971065	0.00151423	no
NACAD	23148	0.0237125	0.730719	-0.907537	0.00296203	no
CRYAB	1410	0.0235589	0.732328	-1.97675	2.25785e-10	no
TLR4	7099	0.0235292	0.73264	-0.898222	0.00325803	no
OLFML2B	25903	0.0231733	0.736374	0.900479	0.00318394	no
C20ORF194	25943	0.0230365	0.737811	-0.795711	0.00881668	no
PSRC1	84722	0.023017	0.738015	0.996743	0.00114233	no
TONSL	4796	0.0224843	0.74362	1.41317	4.97509e-06	no
ST6GALNAC3	256435	0.0222496	0.746094	-1.43389	3.63637e-06	no
BDH2	56898	0.0218293	0.750529	-1.02569	0.000825314	no
MOCS1	4337	0.0217639	0.75122	-1.12872	0.000243502	no
STX1A	6804	0.0216244	0.752695	1.22605	7.0124e-05	no
FKBP10	60681	0.0208126	0.761294	1.02571	0.0008251	no
MC1R	4157	0.0203534	0.766171	1.09687	0.000358917	no
KIF26B	55083	0.0201549	0.768282	1.82074	4.89207e-09	no
PDZRN3	23024	0.0197503	0.77259	-1.11524	0.000287298	no
BNC2	54796	0.0195378	0.774857	-0.945074	0.00200158	no
GINS4	84296	0.0192219	0.778228	1.31382	2.11311e-05	no
SETBP1	26040	0.0191787	0.77869	-0.869208	0.00436087	no
DEPTOR	64798	0.0190873	0.779666	-0.861291	0.00471562	no
SH3BP5	9467	0.0190716	0.779834	-1.03245	0.000764071	no
MFSD4A	148808	0.0189456	0.781181	-1.02437	0.000837789	no
ADAM8	101	0.0188488	0.782216	1.21146	8.49896e-05	no
SLC25A25	114789	0.0187785	0.782968	-0.928434	0.00238522	no
CCNF	899	0.018143	0.789775	1.33396	1.58824e-05	no
PDLIM3	27295	0.0180775	0.790477	-1.27278	3.73649e-05	no
LOXL4	84171	0.0180575	0.790692	-0.796285	0.00876997	no
PHLDA2	7262	0.0178504	0.792915	0.954719	0.00180602	no
TLCD1	116238	0.0176335	0.795244	1.19666	0.000103088	no
CBX2	84733	0.0176313	0.795267	1.89381	1.19297e-09	no
TGFBI	7045	0.0175226	0.796435	1.02511	0.000830795	no
MPC1	51660	0.0170878	0.801113	-0.935732	0.00220934	no
LRFN4	78999	0.0169515	0.80258	0.883321	0.00378793	no
RAMP3	10268	0.0168304	0.803885	-0.946506	0.00197136	no
ACADM	34	0.0164393	0.808101	-0.828641	0.00647103	no
ANKDD1A	348094	0.0163555	0.809006	-0.803025	0.00823837	no
PARPBP	55010	0.0161943	0.810746	1.16067	0.00016342	no
CEP126	57562	0.0161521	0.811201	-0.951217	0.00187489	no
MGAT3	4248	0.0161159	0.811593	-0.842631	0.00565724	no
IGFBP6	3489	0.0160797	0.811984	-1.08016	0.000438274	no
EPHX1	2052	0.0158585	0.814375	-0.870211	0.00431768	no
SAPCD2	89958	0.0148071	0.825759	2.23326	8.58869e-13	no
SELP	6403	0.0147233	0.826668	-1.7369	2.31718e-08	no
TMEM132A	54972	0.0143441	0.830784	1.93962	4.79608e-10	no
SPAG5	10615	0.0140721	0.83374	1.56288	4.70818e-07	no
ST14	6768	0.0139277	0.83531	0.932989	0.00227402	no
METTL7A	25840	0.0134766	0.840218	-1.84851	2.87844e-09	no
PABPC1L	80336	0.01329	0.84225	1.12467	0.000255955	no
AKR1C1	1645	0.0132186	0.843028	-1.11654	0.000282769	no
CYBRD1	79901	0.0131581	0.843688	-1.42559	4.12503e-06	no
ZBTB7C	201501	0.013151	0.843765	-1.1361	0.000222257	no
GINS2	51659	0.0129823	0.845604	1.66389	8.49494e-08	no
GFRA2	2675	0.012859	0.846949	-2.05283	4.6239e-11	no
CENPN	55839	0.0122949	0.853106	1.08275	0.000424963	no
PBX1	5087	0.0122359	0.85375	-0.812523	0.00753812	no
AGRN	375790	0.0121202	0.855015	0.976577	0.00142607	no
CKAP2	26586	0.0120991	0.855245	1.04642	0.000650757	no
KIF17	57576	0.0119185	0.85722	-0.856014	0.00496636	no
FERMT2	10979	0.0118114	0.858391	-1.20233	9.57642e-05	no
CSRNP1	64651	0.0118108	0.858397	-1.38266	7.83596e-06	no
MARCKSL1	65108	0.0116507	0.860148	1.36514	1.01294e-05	no
MAGI2	9863	0.0114301	0.862563	-0.954989	0.00180081	no
SVEP1	79987	0.0113966	0.86293	-1.66943	7.71106e-08	no
MTHFD2	10797	0.0110883	0.866306	1.10906	0.000309751	no
UBE2T	29089	0.0109541	0.867776	1.96847	2.67411e-10	no
ACAA2	10449	0.0108806	0.868582	-0.860832	0.00473694	no
TMEM47	83604	0.0106935	0.870634	-1.20575	9.15917e-05	no
FAT4	79633	0.0106675	0.870918	-1.22888	6.75371e-05	no
ZNF469	84627	0.0105431	0.872283	1.1984	0.000100787	no
RASL11A	387496	0.0103787	0.874086	-1.33531	1.55794e-05	no
ST6GALNAC6	30815	0.0102851	0.875113	-1.03761	0.000720251	no
FBXO41	150726	0.00998226	0.878439	1.15596	0.000173423	no
LMOD1	25802	0.00970048	0.881534	-2.36859	3.5083e-14	no
APBA2	321	0.00963396	0.882265	1.03726	0.000723135	no
TSC22D3	1831	0.00961179	0.882509	-1.04099	0.000692843	no
CH25H	9023	0.0094809	0.883948	-1.20466	9.2896e-05	no
RIMS3	9783	0.00938896	0.884959	-1.03371	0.000753166	no
GIMAP1	170575	0.00935976	0.88528	-1.09709	0.000357978	no
HIST1H2BK	85236	0.00925645	0.886416	0.924762	0.00247848	no
MSRB3	253827	0.00909366	0.888207	-1.35198	1.22614e-05	no
CGNL1	84952	0.00907636	0.888397	-1.75713	1.60198e-08	no
ACADSB	36	0.00897738	0.889486	-0.889677	0.00355301	no
GPER1	2852	0.00893357	0.889969	-1.2752	3.61442e-05	no
THSD7A	221981	0.00892059	0.890111	-0.866857	0.0044636	no
MYO19	80179	0.00863936	0.893208	0.871228	0.00427431	no
CPVL	54504	0.00858257	0.893833	-0.859555	0.0047968	no
PYCR1	5831	0.00828727	0.897086	1.87053	1.88081e-09	no
KLHDC1	122773	0.0080374	0.89984	-1.14975	0.000187483	no
SMOC2	64094	0.00792924	0.901033	-0.82261	0.00685328	no
PTGS1	5742	0.00786163	0.901778	-1.04876	0.000633389	no
CD276	80381	0.00768586	0.903717	1.0232	0.000848979	no
PDE2A	5138	0.00739705	0.906904	-1.96063	3.13666e-10	no
ZBTB47	92999	0.00733323	0.907608	-0.872667	0.0042136	no
AKR1C2	1646	0.00716611	0.909453	-1.04532	0.000659052	no
C1ORF112	55732	0.00690921	0.91229	1.04968	0.000626632	no
HSPB6	126393	0.00683404	0.91312	-3.08217	<1.0E-17	no
VSTM4	196740	0.00672803	0.914291	-0.970563	0.0015225	no
HSPB2	3316	0.00663122	0.915361	-1.5009	1.28262e-06	no
IL34	146433	0.00641056	0.917799	-0.97745	0.00141256	no
TIMP1	7076	0.00573884	0.925227	0.872003	0.00424152	no
ID4	3400	0.00535484	0.929477	-1.73102	2.57749e-08	no
NEGR1	257194	0.00505252	0.932824	-1.73278	2.49698e-08	no
CENPL	91687	0.00500817	0.933315	0.987935	0.00125915	no
CRY2	1408	0.00484483	0.935123	-0.989726	0.00123454	no
PMP22	5376	0.0047821	0.935818	-0.796313	0.00876771	no
RASIP1	54922	0.00466852	0.937076	-0.917668	0.00266814	no
TNFAIP8L3	388121	0.00465067	0.937274	-1.18562	0.0001189	no
SLC25A20	788	0.00459226	0.937921	-0.87157	0.00425981	no
SOCS2	8835	0.0045782	0.938077	-1.11846	0.000276209	no
CDH24	64403	0.00447923	0.939174	0.921972	0.00255154	no
ARHGAP39	80728	0.00443434	0.939671	0.876932	0.00403825	no
CACHD1	57685	0.00435862	0.94051	-1.00787	0.00100907	no
ECHDC2	55268	0.00424829	0.941733	-0.836495	0.00600207	no
SLC25A34	284723	0.00418285	0.942458	-1.53045	7.99061e-07	no
TMEM170B	100113407	0.0041677	0.942626	-0.943314	0.0020393	no
TMEM184A	202915	0.00404115	0.944028	1.0068	0.00102128	no
CCL2	6347	0.00384969	0.946151	-0.872417	0.00422408	no
LINGO1	84894	0.00378912	0.946822	1.15123	0.000184046	no
GYPC	2995	0.00334725	0.951723	-1.37909	8.25889e-06	no
NCALD	83988	0.00321637	0.953174	-0.872108	0.00423707	no
MDFI	4188	0.00291025	0.95657	1.07125	0.000486992	no
PODN	127435	0.00286428	0.957081	-1.22695	6.92913e-05	no
PDE5A	8654	0.00258413	0.960189	-0.979995	0.00137381	no
PTK7	5754	0.00240241	0.962206	1.13747	0.000218529	no
MAOA	4128	0.00213415	0.965184	-1.38174	7.94267e-06	no
LIMS2	55679	0.0019627	0.967088	-1.60526	2.32285e-07	no
LGI4	163175	0.00179234	0.968979	-1.60704	2.25405e-07	no
TSPAN11	441631	0.00163766	0.970697	-0.842803	0.00564786	no
RASD1	51655	0.00158358	0.971297	-1.06768	0.00050793	no
ACADS	35	0.00131802	0.974246	-1.00069	0.00109328	no
MDK	4192	0.00107627	0.976932	1.16629	0.000152195	no
DBF4	10926	0.000921048	0.978656	1.0545	0.000592563	no
RNASE4	6038	0.000900496	0.978884	-1.19681	0.000102889	no
CCDC80	151887	0.000806931	0.979923	-0.913965	0.00277233	no
PAQR8	85315	0.000538135	0.982909	-0.960185	0.00170314	no
FBLN5	10516	0.000429967	0.984111	-1.40498	5.62578e-06	no
WLS	79971	0.000366148	0.98482	-0.859732	0.00478848	no
PTRF	284119	0.00027745	0.985806	-0.823036	0.00682562	no
WFDC1	58189	0.000244459	0.986172	-0.960239	0.00170216	no
TYMS	7298	-0.000173609	0.986959	1.43395	3.6333e-06	no
MSL3P1	151507	-0.000352627	0.98497	1.0213	0.000867473	no
PLPP3	8613	-0.000500276	0.98333	-1.23289	6.40305e-05	no
MRAS	22808	-0.00079287	0.98008	-0.820265	0.00700727	no
JCHAIN	3512	-0.000843708	0.979515	-1.36881	9.60128e-06	no
BICDL1	92558	-0.00111737	0.976475	1.07269	0.000478794	no
CDK5R1	8851	-0.00120499	0.975502	1.04348	0.000673199	no
PGM5	5239	-0.00123419	0.975177	-2.88097	<1.0E-17	no
RDH5	5959	-0.00133912	0.974012	-1.25207	4.95166e-05	no
CENPH	64946	-0.00134939	0.973898	0.991907	0.00120517	no
TYMP	1890	-0.00145594	0.972715	0.868641	0.00438543	no
RND3	390	-0.00146459	0.972619	-0.788886	0.00938872	no
MTURN	222166	-0.0015349	0.971838	-1.27415	3.66692e-05	no
GIMAP5	55340	-0.00180262	0.968865	-1.25055	5.05417e-05	no
ATF3	467	-0.00206709	0.965929	-1.29142	2.88998e-05	no
DTNA	1837	-0.00256628	0.960388	-1.20869	8.81359e-05	no
TRAIP	10293	-0.00263983	0.959571	1.15114	0.000184244	no
FOXF1	2294	-0.00319798	0.953378	-1.02059	0.000874458	no
KIF23	9493	-0.00383292	0.946337	1.98523	1.89735e-10	no
LAMC2	3918	-0.00384915	0.946157	1.31095	2.20026e-05	no
KANK1	23189	-0.00401519	0.944316	-0.955632	0.00178845	no
TSPAN7	7102	-0.0041504	0.942817	-1.96459	2.8939e-10	no
CDKN1C	1028	-0.00418771	0.942404	-1.06676	0.000513441	no
PDE7B	27115	-0.00449221	0.93903	-1.33632	1.53551e-05	no
PLAUR	5329	-0.00454413	0.938454	0.970489	0.00152372	no
FRY	10129	-0.00463066	0.937496	-1.08485	0.000414471	no
PAMR1	25891	-0.0046961	0.936771	-1.47695	1.87073e-06	no
KNTC1	9735	-0.00471179	0.936597	1.11487	0.000288592	no
CAT	847	-0.0048113	0.935495	-1.15131	0.000183857	no
FCHO1	23149	-0.00526669	0.930452	1.09926	0.00034874	no
CDCA7	83879	-0.00550736	0.927789	1.34091	1.43787e-05	no
DDX12P	440081	-0.00588703	0.923588	1.11145	0.000300886	no
LHFP	10186	-0.00600006	0.922338	-0.806879	0.00794749	no
EYA2	2139	-0.00606442	0.921626	-0.854775	0.00502694	no
LDHD	197257	-0.00631916	0.91881	-1.5104	1.10271e-06	no
TNFRSF12A	51330	-0.00638731	0.918056	1.10158	0.000339117	no
SNED1	25992	-0.00641813	0.917716	-0.816631	0.00725209	no
IQGAP2	10788	-0.00675778	0.913962	-0.884281	0.00375156	no
CD209	30835	-0.00684648	0.912983	-0.845089	0.0055242	no
ABCA5	23461	-0.0068746	0.912672	-0.883888	0.00376641	no
S100A11	6282	-0.00688271	0.912582	0.865826	0.00450933	no
TMEM37	140738	-0.00688434	0.912564	-1.28265	3.26259e-05	no
GSN	2934	-0.00720614	0.909011	-1.16288	0.000158913	no
ANKRD29	147463	-0.00768965	0.903675	-1.29642	2.69587e-05	no
FCGBP	8857	-0.0076983	0.90358	-1.04896	0.000631909	no
SOBP	55084	-0.00777402	0.902745	-1.20574	9.15958e-05	no
BOC	91653	-0.00802172	0.900013	-1.10872	0.000311025	no
NR4A1	3164	-0.00830891	0.896848	-1.4597	2.44668e-06	no
ZNF662	389114	-0.00847494	0.895019	-1.49885	1.32505e-06	no
EFNA4	1945	-0.0088346	0.891058	0.911831	0.00283403	no
PELI2	57161	-0.00895737	0.889707	-0.876071	0.0040731	no
CYR61	3491	-0.00897414	0.889522	-1.01587	0.000922308	no
STIL	6491	-0.00898495	0.889403	1.78079	1.03522e-08	no
DNALI1	7802	-0.00973293	0.881178	-0.790243	0.00927244	no
TUBA1C	84790	-0.010244	0.875564	0.898142	0.00326068	no
CELSR1	9620	-0.0103408	0.874502	0.856775	0.00492949	no
STC2	8614	-0.010455	0.87325	1.19471	0.000105731	no
AOC3	8639	-0.01072	0.870343	-2.05731	4.20479e-11	no
TMEM56	148534	-0.0109309	0.868031	-1.06623	0.000516624	no
TNFSF12	8742	-0.0109552	0.867764	-0.826059	0.00663231	no
CHAF1A	10036	-0.0114425	0.862427	0.867197	0.00444861	no
ARHGEF26	26084	-0.0114604	0.862231	-1.0033	0.00106193	no
ADIRF	10974	-0.0122976	0.853077	-1.55214	5.61599e-07	no
ABHD6	57406	-0.0124388	0.851535	-0.907292	0.00296949	no
KLRK1	22914	-0.0127427	0.848217	-0.856223	0.0049562	no
CENPU	79682	-0.0130775	0.844566	1.56108	4.85004e-07	no
SEZ6L2	26470	-0.0132246	0.842963	1.76486	1.38989e-08	no
IPCEF1	26034	-0.0135394	0.839535	-0.987267	0.00126844	no
CX3CL1	6376	-0.0143982	0.830197	-0.812645	0.00752945	no
PER1	5187	-0.0144723	0.829392	-1.25598	4.69683e-05	no
CLEC3B	7123	-0.0145642	0.828394	-3.12054	<1.0E-17	no
CRYBG3	131544	-0.0146968	0.826956	-0.858057	0.00486789	no
37316	54996	-0.0154063	0.819266	-1.05172	0.000612043	no
SLC35F2	54733	-0.0154188	0.819131	0.873694	0.00417075	no
N4BP2L1	90634	-0.015647	0.816661	-0.947471	0.00195125	no
EBF1	1879	-0.015746	0.815591	-1.22565	7.04935e-05	no
NCAPH	23397	-0.0157925	0.815088	2.38101	2.59792e-14	no
GIMAP4	55303	-0.0159347	0.81355	-0.829885	0.00639464	no
AQP3	360	-0.0166054	0.806311	-1.05413	0.000595144	no
TMEM246	84302	-0.0167276	0.804993	-0.978644	0.00139425	no
C11ORF96	387763	-0.0167936	0.804282	-1.11131	0.000301376	no
SYNM	23336	-0.0168239	0.803955	-2.20026	1.82343e-12	no
ADGRL2	23266	-0.0168861	0.803285	-1.05995	0.000556106	no
SELENOP	6414	-0.0172079	0.799821	-1.62186	1.75296e-07	no
SOX4	6659	-0.0172457	0.799413	1.30073	2.53899e-05	no
CKS2	1164	-0.0172949	0.798884	1.41113	5.12994e-06	no
ANKRD13B	124930	-0.0173274	0.798535	1.07261	0.000479263	no
COL8A1	1295	-0.0174837	0.796854	0.891119	0.00350158	no
AVPI1	60370	-0.0175567	0.796069	-0.782341	0.0099682	no
AIF1L	83543	-0.01764	0.795174	-1.294	2.78837e-05	no
PTGER4	5734	-0.0181419	0.789787	-0.875079	0.0041136	no
TMOD1	7111	-0.0181722	0.789462	-1.66867	7.81401e-08	no
GIMAP6	474344	-0.0192993	0.777402	-1.09768	0.000355425	no
PAIP2B	400961	-0.0193588	0.776767	-0.812462	0.00754241	no
RCSD1	92241	-0.0194697	0.775584	-0.95644	0.00177303	no
LTBP4	8425	-0.0197476	0.772619	-1.27671	3.54037e-05	no
RAMP2	10266	-0.0202414	0.767362	-0.936972	0.00218069	no
TEK	7010	-0.0203842	0.765844	-1.46944	2.10342e-06	no
FAM107A	11170	-0.020554	0.764039	-3.1862	<1.0E-17	no
SH2D2A	9047	-0.0205962	0.763591	0.883723	0.00377267	no
DAAM2	23500	-0.0206211	0.763327	-1.53517	7.40352e-07	no
ZP3	7784	-0.0208315	0.761094	1.11121	0.000301741	no
RBPMS	11030	-0.0209251	0.760101	-0.937862	0.00216031	no
COL14A1	7373	-0.0209267	0.760084	-1.45389	2.67639e-06	no
ITM2A	9452	-0.0209732	0.759591	-1.98693	1.83239e-10	no
FAM83H	286077	-0.0211089	0.758151	1.30077	2.5373e-05	no
SAMD4A	23034	-0.0211884	0.757309	-0.858735	0.00483559	no
WDR62	284403	-0.0211884	0.757309	1.8337	3.82321e-09	no
GNG7	2788	-0.0212203	0.756971	-1.73259	2.50537e-08	no
PPP1R16B	26051	-0.0213761	0.755322	-1.21199	8.4405e-05	no
IL33	90865	-0.0213848	0.75523	-1.97823	2.19049e-10	no
ZNF423	23090	-0.0215113	0.753891	-1.03906	0.0007084	no
RNASE1	6035	-0.0215449	0.753536	-0.891507	0.00348785	no
MAPK10	5602	-0.0223815	0.744702	-1.15528	0.000174902	no
MYOM1	8736	-0.0225016	0.743438	-2.48949	1.77636e-15	no
CELSR3	1951	-0.0236595	0.731274	1.89811	1.0961e-09	no
SLIT3	6586	-0.0238056	0.729745	-1.61128	2.0981e-07	no
LOC100499484-C9ORF174	57653	-0.0239029	0.728726	-0.997286	0.00113547	no
LIMK1	3984	-0.0240652	0.727029	0.955707	0.001787	no
ITIH5	80760	-0.0240673	0.727006	-1.94753	4.09006e-10	no
HSPA12B	116835	-0.0241322	0.726328	-0.947101	0.00195893	no
MT1E	4493	-0.0244043	0.723487	-1.43998	3.31354e-06	no
GNG2	54331	-0.0245027	0.722459	-0.881487	0.00385832	no
TICRR	90381	-0.0245487	0.72198	1.65961	9.15202e-08	no
KANK2	25959	-0.024692	0.720485	-0.910271	0.00287993	no
MAP3K8	1326	-0.0248061	0.719296	-0.924217	0.00249258	no
FILIP1	27145	-0.025076	0.716487	-1.44346	3.14178e-06	no
CDCA5	113130	-0.0251398	0.715823	2.15593	4.92939e-12	no
PCCA	5095	-0.0251485	0.715733	-0.787447	0.00951354	no
LMNB2	84823	-0.0252436	0.714744	1.02996	0.000786153	no
TNS2	23371	-0.0255411	0.711654	-1.18187	0.000124766	no
FOLR2	2350	-0.0255633	0.711424	-0.946359	0.00197444	no
ITGA7	3679	-0.0259538	0.707376	-1.33145	1.64619e-05	no
CIT	11113	-0.0261263	0.70559	1.07155	0.000485282	no
SHCBP1	79801	-0.0265081	0.701643	1.80728	6.30851e-09	no
NCAPG2	54892	-0.0265114	0.70161	1.03778	0.00071888	no
LMO2	4005	-0.027003	0.69654	-1.09754	0.000356055	no
TTYH3	80727	-0.0270225	0.69634	1.37663	8.56216e-06	no
HES4	57801	-0.0275633	0.690779	0.99765	0.00113089	no
NETO2	81831	-0.0278667	0.687666	1.12021	0.000270337	no
NR4A2	4929	-0.0282702	0.683536	-1.01627	0.000918212	no
TNS1	7145	-0.0283886	0.682325	-1.81253	5.71395e-09	no
MBNL1-AS1	401093	-0.0283978	0.682231	-1.48134	1.74655e-06	no
SMOX	54498	-0.0285422	0.680756	0.967576	0.00157259	no
TRPM2	7226	-0.0291166	0.674901	1.27317	3.7164e-05	no
PIK3R1	5295	-0.0292518	0.673526	-0.851635	0.00518351	no
PLLP	51090	-0.0293962	0.672058	-0.952082	0.00185765	no
FAM110D	79927	-0.0294741	0.671267	-1.5778	3.67858e-07	no
PID1	55022	-0.0295731	0.670262	-1.78937	8.82351e-09	no
CLEC1A	51267	-0.0296033	0.669955	-1.01115	0.000972589	no
RHOB	388	-0.0297234	0.668737	-0.84567	0.00549319	no
MRC1	4360	-0.0301334	0.664585	-1.18728	0.000116373	no
SLC46A3	283537	-0.0301848	0.664065	-0.787214	0.00953385	no
EGR2	1959	-0.0303064	0.662835	-0.825072	0.00669488	no
EIF4E3	317649	-0.0305871	0.660001	-1.02052	0.000875145	no
PRUNE2	158471	-0.0307413	0.658447	-1.37807	8.38265e-06	no
SMARCD3	6604	-0.0313681	0.652143	-0.791928	0.00912977	no
PITPNM3	83394	-0.0318148	0.647664	-0.942407	0.00205898	no
ZWILCH	55055	-0.0319528	0.646284	0.914203	0.0027655	no
LRRC8E	80131	-0.0326634	0.639193	1.08173	0.000430169	no
CHRNA5	1138	-0.0331788	0.63407	1.34866	1.28627e-05	no
RAI2	10742	-0.0335471	0.630421	-1.26926	3.92084e-05	no
F13A1	2162	-0.0335991	0.629907	-0.803063	0.00823538	no
JPH2	57158	-0.0342475	0.623505	-1.63736	1.34475e-07	no
CDC7	8317	-0.035307	0.613106	0.996947	0.00113976	no
SEMA5A	9037	-0.0356429	0.609826	-0.824957	0.00670219	no
GPD1L	23171	-0.036022	0.606132	-1.22409	7.19696e-05	no
FLVCR1	28982	-0.0360474	0.605885	0.878521	0.00397462	no
RCAN2	10231	-0.0361188	0.605191	-1.42974	3.87335e-06	no
CAB39L	81617	-0.03636	0.602848	-1.20944	8.72725e-05	no
GRASP	160622	-0.036532	0.601179	-1.1699	0.000145381	no
BMP6	654	-0.0365591	0.600917	-0.856286	0.00495313	no
GNA14	9630	-0.0367289	0.599273	-1.46292	2.32773e-06	no
MGP	4256	-0.0375607	0.591246	-1.40082	5.98639e-06	no
MMRN2	79812	-0.0382146	0.584971	-0.933658	0.00225808	no
KIF2C	11004	-0.0382833	0.584314	2.31257	1.34781e-13	no
GPBAR1	151306	-0.0383309	0.583859	-1.15197	0.000182348	no
RPL36A	6173	-0.038743	0.579923	1.13219	0.000233287	no
IL6ST	3572	-0.0390648	0.576859	-0.932362	0.00228902	no
CACNA2D2	9254	-0.0390767	0.576746	-1.08322	0.000422608	no
CDON	50937	-0.0392681	0.574927	-0.826207	0.00662295	no
PRC1	9055	-0.0393017	0.574608	1.81742	5.20878e-09	no
FAM65B	9750	-0.0396127	0.57166	-0.973163	0.00148009	no
SNHG3	8420	-0.0398631	0.569291	0.856543	0.00494067	no
FLNC	2318	-0.0401757	0.56634	-1.48525	1.64248e-06	no
KIF11	3832	-0.0403958	0.564267	1.69758	4.6944e-08	no
SBSPON	157869	-0.0407625	0.560821	-1.65501	9.91335e-08	no
NOV	4856	-0.040823	0.560253	-0.799196	0.00853675	no
CYYR1	116159	-0.0413174	0.555626	-1.18583	0.000118577	no
MSRA	4482	-0.0415921	0.553063	-0.992249	0.00120062	no
VIPR1	7433	-0.0416376	0.55264	-1.26091	4.3932e-05	no
SELENBP1	8991	-0.0420194	0.549088	-1.82844	4.22572e-09	no
GIMAP7	168537	-0.0420513	0.548792	-1.19239	0.000108958	no
PLPP2	8612	-0.0424429	0.545163	1.2686	3.95613e-05	no
KIF24	347240	-0.0426224	0.543502	0.866269	0.00448961	no
CFP	5199	-0.0426257	0.543472	-1.49274	1.45964e-06	no
SPARCL1	8404	-0.0427603	0.542229	-1.60243	2.43655e-07	no
TACC3	10460	-0.0427841	0.542009	1.26899	3.93546e-05	no
MIR22HG	84981	-0.0429356	0.540613	-1.38876	7.16059e-06	no
RHOJ	57381	-0.0430951	0.539144	-1.11489	0.000288517	no
DDX11	1663	-0.0432271	0.53793	0.975225	0.00144725	no
GAS7	8522	-0.0433412	0.536881	-0.97017	0.00152901	no
SLC12A8	84561	-0.0435208	0.535234	1.28163	3.30872e-05	no
GNG11	2791	-0.0437014	0.533579	-1.30627	2.34959e-05	no
GLIPR2	152007	-0.0439285	0.531501	-0.830746	0.00634221	no
CDKN3	1033	-0.0439691	0.531131	2.10756	1.4273e-11	no
CDC6	990	-0.0440308	0.530568	2.22067	1.14619e-12	no
PXDN	7837	-0.0441395	0.529576	0.920267	0.00259716	no
RGCC	28984	-0.0442146	0.528891	-0.831426	0.0063011	no
ARHGEF6	9459	-0.0443645	0.527526	-1.0273	0.000810299	no
INMT	11185	-0.044424	0.526985	-2.04237	5.77052e-11	no
RASL12	51285	-0.0456479	0.515911	-1.12961	0.000240841	no
DBNDD1	79007	-0.045894	0.5137	0.891434	0.00349044	no
SORBS1	10580	-0.0461454	0.511444	-2.02067	9.10285e-11	no
C3ORF70	285382	-0.0467798	0.505778	-0.865813	0.00450991	no
EFNA3	1944	-0.0468339	0.505297	1.30143	2.51432e-05	no
SOX17	64321	-0.047179	0.50223	-1.43789	3.42115e-06	no
ARHGAP44	9912	-0.0474499	0.49983	-0.898241	0.00325739	no
PMEPA1	56937	-0.0475484	0.498959	1.19986	9.88973e-05	no
RECK	8434	-0.0477112	0.497521	-1.1322	0.000233246	no
CPEB3	22849	-0.0478886	0.495956	-0.985726	0.00129013	no
S1PR1	1901	-0.0479383	0.495517	-1.30763	2.30522e-05	no
CD69	969	-0.0484235	0.491254	-0.909468	0.00290384	no
BUB1B	701	-0.0485051	0.490538	2.53305	6.66134e-16	no
RILP	83547	-0.0486544	0.489231	-0.868348	0.00439817	no
KCTD12	115207	-0.0486847	0.488966	-0.828012	0.00651002	no
TP53INP2	58476	-0.0488302	0.487695	-0.999316	0.00111014	no
PTTG1	9232	-0.0491011	0.485331	1.70119	4.40284e-08	no
PALM2-AKAP2	445815	-0.0491298	0.485081	-1.00188	0.0010789	no
MAOB	4129	-0.0500979	0.47669	-2.12512	9.72777e-12	no
VWA5A	4013	-0.0501952	0.475851	-0.890751	0.00351462	no
TLE2	7089	-0.0503283	0.474705	-1.10566	0.000322799	no
SPRY2	10253	-0.0504613	0.473561	-0.800015	0.00847213	no
TMEM88	92162	-0.0504765	0.473431	-1.23427	6.28681e-05	no
CPM	1368	-0.0505614	0.472701	-0.969517	0.00153987	no
NUSAP1	51203	-0.0505668	0.472655	1.9538	3.60318e-10	no
SGK1	6446	-0.0505744	0.47259	-0.938389	0.00214833	no
ADGRD1	283383	-0.0506366	0.472056	-2.10145	1.62985e-11	no
SULT1A1	6817	-0.0507967	0.470684	-0.819917	0.00703039	no
STBD1	8987	-0.0511217	0.467904	-0.791601	0.00915734	no
SYNPO	11346	-0.0517339	0.462692	-0.951028	0.00187868	no
SYT15	83849	-0.0522158	0.458614	-1.66211	8.7615e-08	no
DLC1	10395	-0.0524046	0.457021	-1.12134	0.000266632	no
TPPP	11076	-0.052788	0.453796	-1.28069	3.3519e-05	no
PAPSS2	9060	-0.0529562	0.452386	-1.00414	0.00105205	no
SOD3	6649	-0.0533326	0.449238	-1.40077	5.9904e-06	no
TPX2	22974	-0.0536247	0.446804	2.64162	<1.0E-17	no
KALRN	8997	-0.053715	0.446053	-0.875142	0.00411101	no
PRKCE	5581	-0.053986	0.443804	-0.782671	0.00993824	no
ARHGEF39	84904	-0.0540038	0.443656	1.14379	0.000201996	no
ARHGAP11A	9824	-0.0542245	0.44183	1.5638	4.6377e-07	no
CLIC5	53405	-0.0545641	0.439027	-1.89661	1.12905e-09	no
ARHGAP6	395	-0.0548448	0.436719	-1.32611	1.77605e-05	no
F8	2157	-0.054893	0.436324	-1.10281	0.00033412	no
SBK1	388228	-0.0550677	0.434891	1.12682	0.000249275	no
ADAMTSL4	54507	-0.0554571	0.431708	-1.33199	1.6334e-05	no
ARHGAP31	57514	-0.0557269	0.42951	-0.819352	0.00706809	no
CAPN3	825	-0.0558697	0.428349	-0.951292	0.00187339	no
PAQR4	124222	-0.056257	0.425211	1.6411	1.26081e-07	no
CLYBL	171425	-0.0567529	0.421212	-0.884639	0.00373809	no
RRM2	6241	-0.0568422	0.420495	2.52066	8.88178e-16	no
MYCT1	80177	-0.0569487	0.41964	-1.32257	1.86753e-05	no
OSBPL1A	114876	-0.057463	0.415525	-0.844884	0.00553521	no
ARHGEF37	389337	-0.0581445	0.41011	-0.887091	0.00364695	no
VCAN	1462	-0.0585355	0.407022	1.24381	5.53389e-05	no
ADCY4	196883	-0.0586951	0.405766	-0.950688	0.0018855	no
C15ORF52	388115	-0.0599476	0.395986	-1.08846	0.000397003	no
LPL	4023	-0.0603641	0.392766	-1.53794	7.07883e-07	no
A2M	2	-0.0606989	0.390189	-1.10968	0.000307416	no
CCM2L	140706	-0.0608033	0.389388	-1.1285	0.000244166	no
MMP28	79148	-0.0614404	0.384518	-1.23385	6.32193e-05	no
EVA1C	59271	-0.062455	0.376841	-0.859909	0.00478014	no
ZFP36	7538	-0.0625664	0.376004	-1.25712	4.6247e-05	no
HSPB8	26353	-0.0628801	0.373653	-1.75051	1.80854e-08	no
FZD4	8322	-0.0629693	0.372986	-0.95727	0.00175731	no
WSCD1	23302	-0.0632414	0.370956	-1.28541	3.14089e-05	no
CAV1	857	-0.0641137	0.364495	-1.31334	2.12743e-05	no
CYTOR	112597	-0.0647552	0.35979	0.892268	0.00346111	no
APOC1	341	-0.0650672	0.357514	1.01652	0.000915569	no
UBL3	5412	-0.0656459	0.353318	-0.803138	0.00822964	no
ADRB2	154	-0.065653	0.353268	-1.60009	2.53446e-07	no
OAS3	4940	-0.0657368	0.352663	0.854853	0.00502312	no
STEAP4	79689	-0.0661294	0.349837	-1.22669	6.95332e-05	no
DUSP1	1843	-0.0661354	0.349794	-1.62936	1.54248e-07	no
USHBP1	83878	-0.06674	0.345472	-1.2836	3.22008e-05	no
HYAL1	3373	-0.0669109	0.344256	-1.19205	0.00010943	no
NPR1	4881	-0.0676568	0.338983	-1.87502	1.72334e-09	no
ARHGEF15	22899	-0.06766	0.33896	-0.919088	0.00262913	no
GCOM1	145781	-0.0677595	0.338261	-2.66749	<1.0E-17	no
ENPP2	5168	-0.068123	0.335714	-1.21724	7.8776e-05	no
KANK3	256949	-0.0690689	0.329142	-1.22538	7.07448e-05	no
GIMAP8	155038	-0.0690905	0.328993	-1.2423	5.64721e-05	no
GPRIN1	114787	-0.0696487	0.325156	2.11984	1.09208e-11	no
ADAMTS7	11173	-0.0701657	0.321628	0.969679	0.00153718	no
SH3BGRL2	83699	-0.0703734	0.320218	-1.40243	5.84406e-06	no
FOXD2-AS1	84793	-0.0703885	0.320115	1.09431	0.000370146	no
UBXN10	127733	-0.070626	0.318508	-0.951279	0.00187366	no
CELF2	10659	-0.0709207	0.316521	-1.34504	1.35506e-05	no
PECAM1	5175	-0.0710473	0.31567	-0.790738	0.00923032	no
CLEC14A	161198	-0.0711235	0.315158	-0.844392	0.00556165	no
PTPN21	11099	-0.0713956	0.313336	-1.02259	0.000854857	no
FAXDC2	10826	-0.0718093	0.310579	-1.97868	2.17039e-10	no
PTPRB	5787	-0.0727839	0.304147	-1.03787	0.000718155	no
PPP1R12B	4660	-0.0729737	0.302904	-1.5986	2.59858e-07	no
ESAM	90952	-0.0733632	0.300366	-0.81379	0.00744879	no
BICD1	636	-0.0735514	0.299144	1.06468	0.000526088	no
C1ORF115	79762	-0.0736731	0.298356	-0.949029	0.00191916	no
JAML	120425	-0.0737801	0.297664	-0.808043	0.00786147	no
FRZB	2487	-0.0743161	0.294215	-1.04982	0.000625684	no
MFAP4	4239	-0.0745292	0.292851	-2.15087	5.51448e-12	no
BBC3	27113	-0.0745903	0.29246	0.898272	0.00325637	no
FGD5	152273	-0.0747385	0.291515	-0.839562	0.00582741	no
ABLIM3	22885	-0.0751468	0.288922	-1.22365	7.23909e-05	no
BUB1	699	-0.0765525	0.280113	2.60325	<1.0E-17	no
ABI3BP	25890	-0.077711	0.272991	-2.35069	5.41789e-14	no
KIFC1	3833	-0.07848	0.268332	2.10848	1.39906e-11	no
STX11	8676	-0.079142	0.264366	-1.13901	0.00021439	no
CD34	947	-0.0798094	0.260409	-1.03273	0.00076167	no
GTSE1	51512	-0.0802232	0.257976	2.49782	1.33227e-15	no
FAM149A	25854	-0.0802378	0.257891	-1.66174	8.81929e-08	no
CD302	9936	-0.0802816	0.257634	-1.25013	5.08271e-05	no
SYBU	55638	-0.0810328	0.253262	-0.856327	0.00495118	no
ACVRL1	94	-0.081122	0.252746	-0.887361	0.00363704	no
CDT1	81620	-0.0818689	0.248456	2.19352	2.12341e-12	no
TGFBR2	7048	-0.0823438	0.245755	-1.02693	0.000813705	no
CC2D2A	57545	-0.0824882	0.244938	-0.782285	0.00997334	no
PNPLA7	375775	-0.0828879	0.242686	-1.16388	0.000156921	no
DENND2A	27147	-0.0829614	0.242274	-1.40475	5.64442e-06	no
ATOH8	84913	-0.0830171	0.241961	-2.34052	6.90559e-14	no
AQP1	358	-0.0843671	0.234479	-1.27252	3.75004e-05	no
RAB37	326624	-0.085327	0.229259	-0.921653	0.00256003	no
CXORF36	79742	-0.0860556	0.225354	-0.832037	0.0062644	no
MIR4435-2HG	541471	-0.0861567	0.224815	1.01729	0.000907658	no
KRT18	3875	-0.0872654	0.218973	1.02441	0.000837383	no
BST1	683	-0.0873222	0.218676	-0.922378	0.0025408	no
FYCO1	79443	-0.0880345	0.214985	-0.797486	0.00867308	no
TSPAN12	23554	-0.0880426	0.214943	-1.10949	0.000308114	no
CFD	1675	-0.0883044	0.213598	-2.484	1.9984e-15	no
MTHFD1L	25902	-0.0888501	0.210813	1.19361	0.00010724	no
BMP2	650	-0.089313	0.208471	-0.964211	0.00163085	no
ABCB1	5243	-0.0894818	0.207622	-1.53318	7.64596e-07	no
VSIG4	11326	-0.0897841	0.206107	-0.85975	0.00478764	no
IL6R	3570	-0.0898522	0.205767	-0.986841	0.0012744	no
KIF20A	10112	-0.0903179	0.203453	2.78078	<1.0E-17	no
RRAD	6236	-0.0909734	0.200227	-1.4035	5.75155e-06	no
CITED2	10370	-0.0936262	0.187554	-1.19389	0.000106854	no
CARD14	79092	-0.0941043	0.185334	1.25265	4.91309e-05	no
CDH5	1003	-0.0941481	0.185132	-0.787257	0.00953012	no
SPTLC3	55304	-0.0950135	0.181167	-0.930409	0.00233639	no
ROBO4	54538	-0.0960389	0.176551	-0.943636	0.00203234	no
SAMD5	389432	-0.0964889	0.174553	-1.19133	0.000110457	no
DTL	51514	-0.0975224	0.170028	2.12388	9.99512e-12	no
MAGI1	9223	-0.0979978	0.167977	-0.873878	0.00416314	no
CD160	11126	-0.0987198	0.164897	-1.02555	0.000826663	no
APOLD1	81575	-0.0997334	0.160645	-0.866349	0.00448607	no
SPNS2	124976	-0.100115	0.159068	-0.835614	0.00605313	no
SEMA6A	57556	-0.100349	0.158102	-0.847418	0.00540074	no
SLCO2A1	6578	-0.100605	0.157055	-0.930748	0.00232811	no
BEND7	222389	-0.101238	0.154487	-0.853401	0.00509495	no
TNXB	7148	-0.10211	0.151002	-2.94897	<1.0E-17	no
PEAR1	375033	-0.104163	0.14303	-0.882218	0.00383011	no
FMO5	2330	-0.104402	0.142123	-0.899126	0.00322815	no
EMP1	2012	-0.104443	0.14197	-1.23336	6.36317e-05	no
LIMCH1	22998	-0.105206	0.139107	-1.18631	0.000117838	no
SRCIN1	80725	-0.105911	0.136504	0.921533	0.00256322	no
ADAMTS1	9510	-0.106134	0.135688	-1.28222	3.28193e-05	no
TLR3	7098	-0.107385	0.131181	-1.2125	8.38389e-05	no
ABLIM1	3983	-0.108263	0.128084	-0.846413	0.00545373	no
SEMA3B	7869	-0.112597	0.113638	-1.05239	0.000607244	no
RGS5	8490	-0.11267	0.113406	-0.820146	0.00701519	no
IQGAP3	128239	-0.114492	0.107736	2.92503	<1.0E-17	no
LONRF3	79836	-0.115615	0.104357	-1.12624	0.000251051	no
ATP8A1	10396	-0.120549	0.0904942	-0.982026	0.0013436	no
EFCC1	79825	-0.120697	0.0901005	-1.00682	0.00102105	no
SORBS2	8470	-0.121526	0.0879323	-1.82809	4.25407e-09	no
C10ORF54	64115	-0.123154	0.0837949	-1.00261	0.0010702	no
SCN4B	6330	-0.124122	0.0814102	-1.71862	3.22325e-08	no
APLN	8862	-0.126	0.0769404	1.0625	0.000539757	no
KBTBD11	9920	-0.126142	0.0766115	-0.832008	0.00626613	no
SDPR	8436	-0.12999	0.0681088	-2.5392	4.44089e-16	no
SPATA18	132671	-0.133678	0.0607035	-0.928711	0.00237832	no
GRK5	2869	-0.133694	0.0606725	-0.868514	0.00439094	no
SLC1A1	6505	-0.137381	0.053952	-0.842714	0.00565271	no
NFIA	4774	-0.152287	0.0327766	-0.797729	0.00865358	no
TPPP3	51673	-0.152402	0.0326451	-0.992084	0.00120281	no
GIPC2	54810	-0.15656	0.0282123	-1.83559	3.68776e-09	no
PLAGL1	5325	-0.161272	0.0238244	-1.03018	0.000784183	no
EDNRB	1910	-0.161326	0.0237781	-1.70064	4.44577e-08	no
MGLL	11343	-0.164629	0.0210714	-1.34627	1.33121e-05	no
MTRF1L	54516	-0.184376	0.00983098	-0.169899	0.518272	no
INO80D	54891	-0.184433	0.00980848	-0.0807915	0.715059	no
ARHGAP17	55114	-0.185277	0.00947929	-0.180168	0.497527	no
BDP1	55814	-0.185316	0.00946455	-0.140369	0.580328	no
DIS3L2	129563	-0.186155	0.00914751	-0.012924	0.8799	no
STX3	6809	-0.186429	0.00904621	0.177595	0.502684	no
ERN1	2081	-0.186447	0.00903964	-0.229656	0.404049	no
KMT2E	55904	-0.186502	0.00901935	-0.173052	0.511856	no
TJP1	7082	-0.189741	0.00789728	-0.390202	0.180055	no
MCTP2	55784	-0.189909	0.00784258	0.0881081	0.697914	no
IFT172	26160	-0.19031	0.00771363	-0.0407393	0.811266	no
BAZ1A	11177	-0.190725	0.00758216	0.509744	0.0858917	no
NOSTRIN	115677	-0.191204	0.00743279	-1.27908	3.42726e-05	no
CASP8	841	-0.192545	0.00702863	0.358928	0.214242	no
CLCF1	23529	-0.194213	0.00655362	0.457256	0.120663	no
MTHFR	4524	-0.194442	0.00649063	-0.229286	0.404706	no
KCNK5	8645	-0.195115	0.00630907	-0.300823	0.289696	no
WIPF2	147179	-0.195586	0.00618459	0.0100724	0.886997	no
RND1	27289	-0.196516	0.00594511	-0.339881	0.237232	no
WAPL	23063	-0.197827	0.0056221	-0.0522216	0.783321	no
RAPGEF5	9771	-0.197849	0.0056169	-0.113113	0.640518	no
ATP11A	23250	-0.19932	0.00527352	0.453161	0.123784	no
LOC100129034	100129034	-0.203864	0.00432924	0.0372356	0.819844	no
JMJD1C	221037	-0.209956	0.00330378	-0.385468	0.184952	no
MED24	9862	-0.222788	0.00182906	0.186318	0.485317	no
DGKD	8527	-0.229602	0.00132012	0.138462	0.584451	no
TPP2	7174	-0.234185	0.00105513	0.0186133	0.865771	no
PHACTR2	9749	-0.251182	0.000444548	-0.687163	0.0227952	no
CTBP2	1488	-0.275933	0.00011487	0.256908	0.357398	no

## Sheet: Sheet1
From	To	Species	Gene Name
1410	CRYAB	Homo sapiens	crystallin alpha B(CRYAB)
79801	SHCBP1	Homo sapiens	SHC binding and spindle associated 1(SHCBP1)
90634	N4BP2L1	Homo sapiens	NEDD4 binding protein 2 like 1(N4BP2L1)
8742	TNFSF12	Homo sapiens	tumor necrosis factor superfamily member 12(TNFSF12)
29028	ATAD2	Homo sapiens	ATPase family, AAA domain containing 2(ATAD2)
23657	SLC7A11	Homo sapiens	solute carrier family 7 member 11(SLC7A11)
947	CD34	Homo sapiens	CD34 molecule(CD34)
5376	PMP22	Homo sapiens	peripheral myelin protein 22(PMP22)
8013	NR4A3	Homo sapiens	nuclear receptor subfamily 4 group A member 3(NR4A3)
6491	STIL	Homo sapiens	SCL/TAL1 interrupting locus(STIL)
6867	TACC1	Homo sapiens	transforming acidic coiled-coil containing protein 1(TACC1)
146956	EME1	Homo sapiens	essential meiotic structure-specific endonuclease 1(EME1)
8736	MYOM1	Homo sapiens	myomesin 1(MYOM1)
115330	GPR146	Homo sapiens	G protein-coupled receptor 146(GPR146)
148808	MFSD4A	Homo sapiens	major facilitator superfamily domain containing 4A(MFSD4A)
8425	LTBP4	Homo sapiens	latent transforming growth factor beta binding protein 4(LTBP4)
1827	RCAN1	Homo sapiens	regulator of calcineurin 1(RCAN1)
8420	SNHG3	Homo sapiens	small nucleolar RNA host gene 3(SNHG3)
6493	SIM2	Homo sapiens	single-minded family bHLH transcription factor 2(SIM2)
79812	MMRN2	Homo sapiens	multimerin 2(MMRN2)
8406	SRPX	Homo sapiens	sushi repeat containing protein, X-linked(SRPX)
8404	SPARCL1	Homo sapiens	SPARC like 1(SPARCL1)
341	apoc1	Homo sapiens	apolipoprotein C1(APOC1)
3489	IGFBP6	Homo sapiens	insulin like growth factor binding protein 6(IGFBP6)
23641	LDOC1	Homo sapiens	leucine zipper down-regulated in cancer 1(LDOC1)
347	APOD	Homo sapiens	apolipoprotein D(APOD)
5366	PMAIP1	Homo sapiens	phorbol-12-myristate-13-acetate-induced protein 1(PMAIP1)
2	A2M	Homo sapiens	alpha-2-macroglobulin(A2M)
50626	CYHR1	Homo sapiens	cysteine and histidine rich 1(CYHR1)
3491	CYR61	Homo sapiens	cysteine rich angiogenic inducer 61(CYR61)
6876	TAGLN	Homo sapiens	transgelin(TAGLN)
112597	CYTOR	Homo sapiens	cytoskeleton regulator RNA(CYTOR)
84281	C2orf88	Homo sapiens	chromosome 2 open reading frame 88(C2orf88)
80725	SRCIN1	Homo sapiens	SRC kinase signaling inhibitor 1(SRCIN1)
84894	LINGO1	Homo sapiens	leucine rich repeat and Ig domain containing 1(LINGO1)
79092	CARD14	Homo sapiens	caspase recruitment domain family member 14(CARD14)
387763	c11orf96	Homo sapiens	chromosome 11 open reading frame 96(C11orf96)
2947	GSTM3	Homo sapiens	glutathione S-transferase mu 3(GSTM3)
2946	GSTM2	Homo sapiens	glutathione S-transferase mu 2(GSTM2)
8208	CHAF1B	Homo sapiens	chromatin assembly factor 1 subunit B(CHAF1B)
80727	TTYH3	Homo sapiens	tweety family member 3(TTYH3)
80728	ARHGAP39	Homo sapiens	Rho GTPase activating protein 39(ARHGAP39)
55920	RCC2	Homo sapiens	regulator of chromosome condensation 2(RCC2)
55215	FANCI	Homo sapiens	Fanconi anemia complementation group I(FANCI)
84296	GINS4	Homo sapiens	GINS complex subunit 4(GINS4)
79825	efcc1	Homo sapiens	EF-hand and coiled-coil domain containing 1(EFCC1)
8038	ADAM12	Homo sapiens	ADAM metallopeptidase domain 12(ADAM12)
1843	DUSP1	Homo sapiens	dual specificity phosphatase 1(DUSP1)
6886	TAL1	Homo sapiens	TAL bHLH transcription factor 1, erythroid differentiation factor(TAL1)
1840	DTX1	Homo sapiens	deltex E3 ubiquitin ligase 1(DTX1)
5347	PLK1	Homo sapiens	polo like kinase 1(PLK1)
6472	SHMT2	Homo sapiens	serine hydroxymethyltransferase 2(SHMT2)
51299	NRN1	Homo sapiens	neuritin 1(NRN1)
388228	SBK1	Homo sapiens	SH3 domain binding kinase 1(SBK1)
150726	FBXO41	Homo sapiens	F-box protein 41(FBXO41)
157869	SBSPON	Homo sapiens	somatomedin B and thrombospondin type 1 domain containing(SBSPON)
441631	TSPAN11	Homo sapiens	tetraspanin 11(TSPAN11)
79836	LONRF3	Homo sapiens	LON peptidase N-terminal domain and ring finger 3(LONRF3)
321	APBA2	Homo sapiens	amyloid beta precursor protein binding family A member 2(APBA2)
322	APBB1	Homo sapiens	amyloid beta precursor protein binding family B member 1(APBB1)
1831	TSC22D3	Homo sapiens	TSC22 domain family member 3(TSC22D3)
10742	RAI2	Homo sapiens	retinoic acid induced 2(RAI2)
64798	DEPTOR	Homo sapiens	DEP domain containing MTOR-interacting protein(DEPTOR)
22914	KLRK1	Homo sapiens	killer cell lectin like receptor K1(KLRK1)
85236	Hist1h2bk	Homo sapiens	histone cluster 1 H2B family member k(HIST1H2BK)
8228	PNPLA4	Homo sapiens	patatin like phospholipase domain containing 4(PNPLA4)
710	SERPING1	Homo sapiens	serpin family G member 1(SERPING1)
51285	RASL12	Homo sapiens	RAS like family 12(RASL12)
8436	SDPR	Homo sapiens	serum deprivation response(SDPR)
79633	FAT4	Homo sapiens	FAT atypical cadherin 4(FAT4)
1837	DTNA	Homo sapiens	dystrobrevin alpha(DTNA)
8434	RECK	Homo sapiens	reversion inducing cysteine rich protein with kazal motifs(RECK)
85453	TSPYL5	Homo sapiens	TSPY like 5(TSPYL5)
2110	ETFDH	Homo sapiens	electron transfer flavoprotein dehydrogenase(ETFDH)
55904	KMT2E	Homo sapiens	lysine methyltransferase 2E(KMT2E)
115572	FAM46B	Homo sapiens	family with sequence similarity 46 member B(FAM46B)
983	CDK1	Homo sapiens	cyclin dependent kinase 1(CDK1)
701	BUB1B	Homo sapiens	BUB1 mitotic checkpoint serine/threonine kinase B(BUB1B)
5325	PLAGL1	Homo sapiens	PLAG1 like zinc finger 1(PLAGL1)
147906	DACT3	Homo sapiens	dishevelled binding antagonist of beta catenin 3(DACT3)
2995	GYPC	Homo sapiens	glycophorin C (Gerbich blood group)(GYPC)
5329	PLAUR	Homo sapiens	plasminogen activator, urokinase receptor(PLAUR)
5328	PLAU	Homo sapiens	plasminogen activator, urokinase(PLAU)
3251	HPRT1	Homo sapiens	hypoxanthine phosphoribosyltransferase 1(HPRT1)
78995	c17orf53	Homo sapiens	chromosome 17 open reading frame 53(C17orf53)
63976	PRDM16	Homo sapiens	PR/SET domain 16(PRDM16)
143098	MPP7	Homo sapiens	membrane palmitoylated protein 7(MPP7)
309	ANXA6	Homo sapiens	annexin A6(ANXA6)
55268	ECHDC2	Homo sapiens	enoyl-CoA hydratase domain containing 2(ECHDC2)
78999	LRFN4	Homo sapiens	leucine rich repeat and fibronectin type III domain containing 4(LRFN4)
974	CD79B	Homo sapiens	CD79b molecule(CD79B)
51267	CLEC1A	Homo sapiens	C-type lectin domain family 1 member A(CLEC1A)
445815	PALM2-AKAP2	Homo sapiens	PALM2-AKAP2 readthrough(PALM2-AKAP2)
3248	HPGD	Homo sapiens	hydroxyprostaglandin dehydrogenase 15-(NAD)(HPGD)
9314	KLF4	Homo sapiens	Kruppel like factor 4(KLF4)
9319	TRIP13	Homo sapiens	thyroid hormone receptor interactor 13(TRIP13)
10974	ADIRF	Homo sapiens	adipogenesis regulatory factor(ADIRF)
969	CD69	Homo sapiens	CD69 molecule(CD69)
8722	CTSF	Homo sapiens	cathepsin F(CTSF)
27147	DENND2A	Homo sapiens	DENN domain containing 2A(DENND2A)
10979	FERMT2	Homo sapiens	fermitin family member 2(FERMT2)
27145	FILIP1	Homo sapiens	filamin A interacting protein 1(FILIP1)
347240	KIF24	Homo sapiens	kinesin family member 24(KIF24)
55257	MRGBP	Homo sapiens	MRG domain binding protein(MRGBP)
1806	DPYD	Homo sapiens	dihydropyrimidine dehydrogenase(DPYD)
83988	NCALD	Homo sapiens	neurocalcin delta(NCALD)
7371	UCK2	Homo sapiens	uridine-cytidine kinase 2(UCK2)
7373	COL14A1	Homo sapiens	collagen type XIV alpha 1 chain(COL14A1)
8522	GAS7	Homo sapiens	growth arrest specific 7(GAS7)
10036	CHAF1A	Homo sapiens	chromatin assembly factor 1 subunit A(CHAF1A)
8507	ENC1	Homo sapiens	ectodermal-neural cortex 1(ENC1)
1408	CRY2	Homo sapiens	cryptochrome circadian clock 2(CRY2)
8082	SSPN	Homo sapiens	sarcospan(SSPN)
55248	TMEM206	Homo sapiens	transmembrane protein 206(TMEM206)
27151	CPAMD8	Homo sapiens	C3 and PZP like, alpha-2-macroglobulin domain containing 8(CPAMD8)
79875	THSD4	Homo sapiens	thrombospondin type 1 domain containing 4(THSD4)
4998	ORC1	Homo sapiens	origin recognition complex subunit 1(ORC1)
8912	CACNA1H	Homo sapiens	calcium voltage-gated channel subunit alpha1 H(CACNA1H)
8914	TIMELESS	Homo sapiens	timeless circadian clock(TIMELESS)
10788	IQGAP2	Homo sapiens	IQ motif containing GTPase activating protein 2(IQGAP2)
2139	EYA2	Homo sapiens	EYA transcriptional coactivator and phosphatase 2(EYA2)
348094	ANKDD1A	Homo sapiens	ankyrin repeat and death domain containing 1A(ANKDD1A)
8470	SORBS2	Homo sapiens	sorbin and SH3 domain containing 2(SORBS2)
2146	EZH2	Homo sapiens	enhancer of zeste 2 polycomb repressive complex 2 subunit(EZH2)
79001	vkorc1	Homo sapiens	vitamin K epoxide reductase complex subunit 1(VKORC1)
192668	cys1	Homo sapiens	cystin 1(CYS1)
79000	AUNIP	Homo sapiens	aurora kinase A and ninein interacting protein(AUNIP)
10797	mthfd2	Homo sapiens	methylenetetrahydrofolate dehydrogenase (NADP+ dependent) 2, methenyltetrahydrofolate cyclohydrolase(MTHFD2)
3875	KRT18	Homo sapiens	keratin 18(KRT18)
3680	ITGA9	Homo sapiens	integrin subunit alpha 9(ITGA9)
79689	STEAP4	Homo sapiens	STEAP4 metalloreductase(STEAP4)
10293	TRAIP	Homo sapiens	TRAF interacting protein(TRAIP)
9749	PHACTR2	Homo sapiens	phosphatase and actin regulator 2(PHACTR2)
80381	CD276	Homo sapiens	CD276 molecule(CD276)
387103	CENPW	Homo sapiens	centromere protein W(CENPW)
79682	CENPU	Homo sapiens	centromere protein U(CENPU)
1628	DBP	Homo sapiens	D-box binding PAR bZIP transcription factor(DBP)
9750	FAM65B	Homo sapiens	family with sequence similarity 65 member B(FAM65B)
3679	itga7	Homo sapiens	integrin subunit alpha 7(ITGA7)
4929	NR4A2	Homo sapiens	nuclear receptor subfamily 4 group A member 2(NR4A2)
55022	PID1	Homo sapiens	phosphotyrosine interaction domain containing 1(PID1)
54810	GIPC2	Homo sapiens	GIPC PDZ domain containing family member 2(GIPC2)
79007	DBNDD1	Homo sapiens	dysbindin domain containing 1(DBNDD1)
9145	SYNGR1	Homo sapiens	synaptogyrin 1(SYNGR1)
1894	ECT2	Homo sapiens	epithelial cell transforming 2(ECT2)
2157	F8	Homo sapiens	coagulation factor VIII(F8)
8493	PPM1D	Homo sapiens	protein phosphatase, Mg2+/Mn2+ dependent 1D(PPM1D)
81620	CDT1	Homo sapiens	chromatin licensing and DNA replication factor 1(CDT1)
4033	LRMP	Homo sapiens	lymphoid restricted membrane protein(LRMP)
8490	RGS5	Homo sapiens	regulator of G-protein signaling 5(RGS5)
79891	ZNF671	Homo sapiens	zinc finger protein 671(ZNF671)
9735	KNTC1	Homo sapiens	kinetochore associated 1(KNTC1)
55422	ZNF331	Homo sapiens	zinc finger protein 331(ZNF331)
89958	SAPCD2	Homo sapiens	suppressor APC domain containing 2(SAPCD2)
60370	AVPI1	Homo sapiens	arginine vasopressin induced 1(AVPI1)
3400	ID4	Homo sapiens	inhibitor of DNA binding 4, HLH protein(ID4)
79017	GGCT	Homo sapiens	gamma-glutamylcyclotransferase(GGCT)
80177	MYCT1	Homo sapiens	myc target 1(MYCT1)
2162	F13A1	Homo sapiens	coagulation factor XIII A chain(F13A1)
81617	CAB39L	Homo sapiens	calcium binding protein 39 like(CAB39L)
116349	EXOC3-AS1	Homo sapiens	EXOC3 antisense RNA 1(EXOC3-AS1)
80178	c16orf59	Homo sapiens	chromosome 16 open reading frame 59(C16orf59)
80179	MYO19	Homo sapiens	myosin XIX(MYO19)
116159	CYYR1	Homo sapiens	cysteine and tyrosine rich 1(CYYR1)
55038	CDCA4	Homo sapiens	cell division cycle associated 4(CDCA4)
9156	EXO1	Homo sapiens	exonuclease 1(EXO1)
4023	LPL	Homo sapiens	lipoprotein lipase(LPL)
81610	FAM83D	Homo sapiens	family with sequence similarity 83 member D(FAM83D)
11130	ZWINT	Homo sapiens	ZW10 interacting kinetochore protein(ZWINT)
3217	HOXB7	Homo sapiens	homeobox B7(HOXB7)
6804	stx1a	Homo sapiens	syntaxin 1A(STX1A)
353500	BMP8A	Homo sapiens	bone morphogenetic protein 8a(BMP8A)
6809	STX3	Homo sapiens	syntaxin 3(STX3)
6282	S100A11	Homo sapiens	S100 calcium binding protein A11(S100A11)
9771	RAPGEF5	Homo sapiens	Rap guanine nucleotide exchange factor 5(RAPGEF5)
89927	c16orf45	Homo sapiens	chromosome 16 open reading frame 45(C16orf45)
79026	AHNAK	Homo sapiens	AHNAK nucleoprotein(AHNAK)
29089	UBE2T	Homo sapiens	ubiquitin conjugating enzyme E2 T(UBE2T)
2175	FANCA	Homo sapiens	Fanconi anemia complementation group A(FANCA)
1646	AKR1C2	Homo sapiens	aldo-keto reductase family 1 member C2(AKR1C2)
1645	AKR1C1	Homo sapiens	aldo-keto reductase family 1 member C1(AKR1C1)
2177	FANCD2	Homo sapiens	Fanconi anemia complementation group D2(FANCD2)
4017	LOXL2	Homo sapiens	lysyl oxidase like 2(LOXL2)
2170	FABP3	Homo sapiens	fatty acid binding protein 3(FABP3)
58189	WFDC1	Homo sapiens	WAP four-disulfide core domain 1(WFDC1)
4940	OAS3	Homo sapiens	2'-5'-oligoadenylate synthetase 3(OAS3)
29965	CDIP1	Homo sapiens	cell death inducing p53 target 1(CDIP1)
55010	PARPBP	Homo sapiens	PARP1 binding protein(PARPBP)
4013	VWA5A	Homo sapiens	von Willebrand factor A domain containing 5A(VWA5A)
326624	RAB37	Homo sapiens	RAB37, member RAS oncogene family(RAB37)
6817	SULT1A1	Homo sapiens	sulfotransferase family 1A member 1(SULT1A1)
3014	H2AFX	Homo sapiens	H2A histone family member X(H2AFX)
2775	GNAO1	Homo sapiens	G protein subunit alpha o1(GNAO1)
2774	GNAL	Homo sapiens	G protein subunit alpha L(GNAL)
3017	HIST1H2BD	Homo sapiens	histone cluster 1 H2B family member d(HIST1H2BD)
2180	ACSL1	Homo sapiens	acyl-CoA synthetase long-chain family member 1(ACSL1)
9760	TOX	Homo sapiens	thymocyte selection associated high mobility group box(TOX)
9170	LPAR2	Homo sapiens	lysophosphatidic acid receptor 2(LPAR2)
993	CDC25A	Homo sapiens	cell division cycle 25A(CDC25A)
990	CDC6	Homo sapiens	cell division cycle 6(CDC6)
991	CDC20	Homo sapiens	cell division cycle 20(CDC20)
1634	DCN	Homo sapiens	decorin(DCN)
11126	CD160	Homo sapiens	CD160 molecule(CD160)
83543	AIF1L	Homo sapiens	allograft inflammatory factor 1 like(AIF1L)
4005	LMO2	Homo sapiens	LIM domain only 2(LMO2)
83547	rilp	Homo sapiens	Rab interacting lysosomal protein(RILP)
56967	C14orf132	Homo sapiens	chromosome 14 open reading frame 132(C14orf132)
388284	C16orf86	Homo sapiens	chromosome 16 open reading frame 86(C16orf86)
1869	E2F1	Homo sapiens	E2F transcription factor 1(E2F1)
9510	adamts1	Homo sapiens	ADAM metallopeptidase with thrombospondin type 1 motif 1(ADAMTS1)
788	SLC25A20	Homo sapiens	solute carrier family 25 member 20(SLC25A20)
79042	TSEN34	Homo sapiens	tRNA splicing endonuclease subunit 34(TSEN34)
219654	ZCCHC24	Homo sapiens	zinc finger CCHC-type containing 24(ZCCHC24)
24137	KIF4A	Homo sapiens	kinesin family member 4A(KIF4A)
9824	ARHGAP11A	Homo sapiens	Rho GTPase activating protein 11A(ARHGAP11A)
56963	RGMA	Homo sapiens	repulsive guidance molecule family member a(RGMA)
4001	LMNB1	Homo sapiens	lamin B1(LMNB1)
2192	FBLN1	Homo sapiens	fibulin 1(FBLN1)
1663	DDX11	Homo sapiens	DEAD/H-box helicase 11(DDX11)
54855	FAM46C	Homo sapiens	family with sequence similarity 46 member C(FAM46C)
115908	CTHRC1	Homo sapiens	collagen triple helix repeat containing 1(CTHRC1)
2199	FBLN2	Homo sapiens	fibulin 2(FBLN2)
222389	BEND7	Homo sapiens	BEN domain containing 7(BEND7)
79658	ARHGAP10	Homo sapiens	Rho GTPase activating protein 10(ARHGAP10)
2906	GRIN2D	Homo sapiens	glutamate ionotropic receptor NMDA type subunit 2D(GRIN2D)
23213	SULF1	Homo sapiens	sulfatase 1(SULF1)
2908	NR3C1	Homo sapiens	nuclear receptor subfamily 3 group C member 1(NR3C1)
283383	ADGRD1	Homo sapiens	adhesion G protein-coupled receptor D1(ADGRD1)
11185	INMT	Homo sapiens	indolethylamine N-methyltransferase(INMT)
24147	fjx1	Homo sapiens	four jointed box 1(FJX1)
122773	KLHDC1	Homo sapiens	kelch domain containing 1(KLHDC1)
221981	THSD7A	Homo sapiens	thrombospondin type 1 domain containing 7A(THSD7A)
80131	LRRC8E	Homo sapiens	leucine rich repeat containing 8 family member E(LRRC8E)
9783	RIMS3	Homo sapiens	regulating synaptic membrane exocytosis 3(RIMS3)
8987	STBD1	Homo sapiens	starch binding domain 1(STBD1)
2934	GSN	Homo sapiens	gelsolin(GSN)
9536	PTGES	Homo sapiens	prostaglandin E synthase(PTGES)
11173	ADAMTS7	Homo sapiens	ADAM metallopeptidase with thrombospondin type 1 motif 7(ADAMTS7)
6241	RRM2	Homo sapiens	ribonucleotide reductase regulatory subunit M2(RRM2)
100113407	tmem170b	Homo sapiens	transmembrane protein 170B(TMEM170B)
56131	PCDHB4	Homo sapiens	protocadherin beta 4(PCDHB4)
11170	FAM107A	Homo sapiens	family with sequence similarity 107 member A(FAM107A)
1890	TYMP	Homo sapiens	thymidine phosphorylase(TYMP)
11177	BAZ1A	Homo sapiens	bromodomain adjacent to zinc finger domain 1A(BAZ1A)
8991	SELENBP1	Homo sapiens	selenium binding protein 1(SELENBP1)
8997	KALRN	Homo sapiens	kalirin, RhoGEF kinase(KALRN)
3075	CFH	Homo sapiens	complement factor H(CFH)
80760	ITIH5	Homo sapiens	inter-alpha-trypsin inhibitor heavy chain family member 5(ITIH5)
56937	PMEPA1	Homo sapiens	prostate transmembrane protein, androgen induced 1(PMEPA1)
59271	EVA1C	Homo sapiens	eva-1 homolog C(EVA1C)
59277	NTN4	Homo sapiens	netrin 4(NTN4)
148534	TMEM56	Homo sapiens	transmembrane protein 56(TMEM56)
1879	EBF1	Homo sapiens	early B-cell factor 1(EBF1)
9837	GINS1	Homo sapiens	GINS complex subunit 1(GINS1)
201229	LYRM9	Homo sapiens	LYR motif containing 9(LYRM9)
79075	DSCC1	Homo sapiens	DNA replication and sister chromatid cohesion 1(DSCC1)
6236	RRAD	Homo sapiens	RRAD, Ras related glycolysis inhibitor and calcium channel regulator(RRAD)
9839	ZEB2	Homo sapiens	zinc finger E-box binding homeobox 2(ZEB2)
8270	Lage3	Homo sapiens	L antigen family member 3(LAGE3)
6038	RNASE4	Homo sapiens	ribonuclease A family member 4(RNASE4)
541471	MIR4435-2HG	Homo sapiens	MIR4435-2 host gene(MIR4435-2HG)
1675	CFD	Homo sapiens	complement factor D(CFD)
6035	RNASE1	Homo sapiens	ribonuclease A family member 1, pancreatic(RNASE1)
2537	IFI6	Homo sapiens	interferon alpha inducible protein 6(IFI6)
4915	NTRK2	Homo sapiens	neurotrophic receptor tyrosine kinase 2(NTRK2)
3725	JUN	Homo sapiens	Jun proto-oncogene, AP-1 transcription factor subunit(JUN)
7754	ZNF204P	Homo sapiens	zinc finger protein 204, pseudogene(ZNF204P)
5732	PTGER2	Homo sapiens	prostaglandin E receptor 2(PTGER2)
4493	MT1E	Homo sapiens	metallothionein 1E(MT1E)
1191	CLU	Homo sapiens	clusterin(CLU)
5734	PTGER4	Homo sapiens	prostaglandin E receptor 4(PTGER4)
5733	ptger3	Homo sapiens	prostaglandin E receptor 3(PTGER3)
9862	MED24	Homo sapiens	mediator complex subunit 24(MED24)
9863	MAGI2	Homo sapiens	membrane associated guanylate kinase, WW and PDZ domain containing 2(MAGI2)
83604	TMEM47	Homo sapiens	transmembrane protein 47(TMEM47)
4616	GADD45B	Homo sapiens	growth arrest and DNA damage inducible beta(GADD45B)
54498	SMOX	Homo sapiens	spermine oxidase(SMOX)
92162	TMEM88	Homo sapiens	transmembrane protein 88(TMEM88)
3925	STMN1	Homo sapiens	stathmin 1(STMN1)
23136	EPB41L3	Homo sapiens	erythrocyte membrane protein band 4.1 like 3(EPB41L3)
6612	sumo3	Homo sapiens	small ubiquitin-like modifier 3(SUMO3)
4212	MEIS2	Homo sapiens	Meis homeobox 2(MEIS2)
4211	MEIS1	Homo sapiens	Meis homeobox 1(MEIS1)
116028	RMI2	Homo sapiens	RecQ mediated genome instability 2(RMI2)
57761	TRIB3	Homo sapiens	tribbles pseudokinase 3(TRIB3)
84679	SLC9A7	Homo sapiens	solute carrier family 9 member A7(SLC9A7)
10335	MRVI1	Homo sapiens	murine retrovirus integration site 1 homolog(MRVI1)
54891	INO80D	Homo sapiens	INO80 complex subunit D(INO80D)
54892	NCAPG2	Homo sapiens	non-SMC condensin II complex subunit G2(NCAPG2)
5742	PTGS1	Homo sapiens	prostaglandin-endoperoxide synthase 1(PTGS1)
51090	PLLP	Homo sapiens	plasmolipin(PLLP)
388121	TNFAIP8L3	Homo sapiens	TNF alpha induced protein 8 like 3(TNFAIP8L3)
80221	ACSF2	Homo sapiens	acyl-CoA synthetase family member 2(ACSF2)
1593	CYP27A1	Homo sapiens	cytochrome P450 family 27 subfamily A member 1(CYP27A1)
3918	LAMC2	Homo sapiens	laminin subunit gamma 2(LAMC2)
388115	C15orf52	Homo sapiens	chromosome 15 open reading frame 52(C15orf52)
7076	TIMP1	Homo sapiens	TIMP metallopeptidase inhibitor 1(TIMP1)
7078	TIMP3	Homo sapiens	TIMP metallopeptidase inhibitor 3(TIMP3)
6604	SMARCD3	Homo sapiens	SWI/SNF related, matrix associated, actin dependent regulator of chromatin, subfamily d, member 3(SMARCD3)
5754	PTK7	Homo sapiens	protein tyrosine kinase 7 (inactive)(PTK7)
55723	ASF1B	Homo sapiens	anti-silencing function 1B histone chaperone(ASF1B)
23397	NCAPH	Homo sapiens	non-SMC condensin I complex subunit H(NCAPH)
55722	CEP72	Homo sapiens	centrosomal protein 72(CEP72)
4638	MYLK	Homo sapiens	myosin light chain kinase(MYLK)
114876	OSBPL1A	Homo sapiens	oxysterol binding protein like 1A(OSBPL1A)
7048	TGFBR2	Homo sapiens	transforming growth factor beta receptor 2(TGFBR2)
23114	NFASC	Homo sapiens	neurofascin(NFASC)
7045	TGFBI	Homo sapiens	transforming growth factor beta induced(TGFBI)
65078	RTN4R	Homo sapiens	reticulon 4 receptor(RTN4R)
91653	BOC	Homo sapiens	BOC cell adhesion associated, oncogene regulated(BOC)
4239	MFAP4	Homo sapiens	microfibrillar associated protein 4(MFAP4)
65263	PYCRL	Homo sapiens	pyrroline-5-carboxylate reductase-like(PYCRL)
252995	FNDC5	Homo sapiens	fibronectin type III domain containing 5(FNDC5)
222166	MTURN	Homo sapiens	maturin, neural progenitor differentiation regulator homolog(MTURN)
55732	c1orf112	Homo sapiens	chromosome 1 open reading frame 112(C1orf112)
57758	SCUBE2	Homo sapiens	signal peptide, CUB domain and EGF like domain containing 2(SCUBE2)
317649	EIF4E3	Homo sapiens	eukaryotic translation initiation factor 4E family member 3(EIF4E3)
81575	APOLD1	Homo sapiens	apolipoprotein L domain containing 1(APOLD1)
4629	MYH11	Homo sapiens	myosin heavy chain 11(MYH11)
7058	THBS2	Homo sapiens	thrombospondin 2(THBS2)
4241	MELTF	Homo sapiens	melanotransferrin(MELTF)
11226	GALNT6	Homo sapiens	polypeptide N-acetylgalactosaminyltransferase 6(GALNT6)
4856	NOV	Homo sapiens	nephroblastoma overexpressed(NOV)
4660	PPP1R12B	Homo sapiens	protein phosphatase 1 regulatory subunit 12B(PPP1R12B)
51673	TPPP3	Homo sapiens	tubulin polymerization promoting protein family member 3(TPPP3)
55784	MCTP2	Homo sapiens	multiple C2 and transmembrane domain containing 2(MCTP2)
23171	GPD1L	Homo sapiens	glycerol-3-phosphate dehydrogenase 1-like(GPD1L)
10580	sorbs1	Homo sapiens	sorbin and SH3 domain containing 1(SORBS1)
51676	ASB2	Homo sapiens	ankyrin repeat and SOCS box containing 2(ASB2)
92949	ADAMTSL1	Homo sapiens	ADAMTS like 1(ADAMTSL1)
23175	LPIN1	Homo sapiens	lipin 1(LPIN1)
4248	MGAT3	Homo sapiens	mannosyl (beta-1,4-)-glycoprotein beta-1,4-N-acetylglucosaminyltransferase(MGAT3)
9076	CLDN1	Homo sapiens	claudin 1(CLDN1)
4256	MGP	Homo sapiens	matrix Gla protein(MGP)
166336	PRICKLE2	Homo sapiens	prickle planar cell polarity protein 2(PRICKLE2)
259307	IL4I1	Homo sapiens	interleukin 4 induced 1(IL4I1)
4070	TACSTD2	Homo sapiens	tumor-associated calcium signal transducer 2(TACSTD2)
10381	TUBB3	Homo sapiens	tubulin beta 3 class III(TUBB3)
2675	GFRA2	Homo sapiens	GDNF family receptor alpha 2(GFRA2)
23371	TNS2	Homo sapiens	tensin 2(TNS2)
64981	MRPL34	Homo sapiens	mitochondrial ribosomal protein L34(MRPL34)
196740	VSTM4	Homo sapiens	V-set and transmembrane domain containing 4(VSTM4)
83849	SYT15	Homo sapiens	synaptotagmin 15(SYT15)
92558	BICDL1	Homo sapiens	BICD family like cargo adaptor 1(BICDL1)
51660	MPC1	Homo sapiens	mitochondrial pyruvate carrier 1(MPC1)
285382	c3orf70	Homo sapiens	chromosome 3 open reading frame 70(C3orf70)
9060	PAPSS2	Homo sapiens	3'-phosphoadenosine 5'-phosphosulfate synthase 2(PAPSS2)
7784	ZP3	Homo sapiens	zona pellucida glycoprotein 3(ZP3)
10370	CITED2	Homo sapiens	Cbp/p300 interacting transactivator with Glu/Asp rich carboxy-terminal domain 2(CITED2)
83857	TMTC1	Homo sapiens	transmembrane and tetratricopeptide repeat containing 1(TMTC1)
4085	MAD2L1	Homo sapiens	MAD2 mitotic arrest deficient-like 1 (yeast)(MAD2L1)
113612	cyp2u1	Homo sapiens	cytochrome P450 family 2 subfamily U member 1(CYP2U1)
11200	CHEK2	Homo sapiens	checkpoint kinase 2(CHEK2)
3708	ITPR1	Homo sapiens	inositol 1,4,5-trisphosphate receptor type 1(ITPR1)
10365	KLF2	Homo sapiens	Kruppel like factor 2(KLF2)
9099	USP2	Homo sapiens	ubiquitin specific peptidase 2(USP2)
51659	GINS2	Homo sapiens	GINS complex subunit 2(GINS2)
91687	CENPL	Homo sapiens	centromere protein L(CENPL)
3991	LIPE	Homo sapiens	lipase E, hormone sensitive type(LIPE)
51655	RASD1	Homo sapiens	ras related dexamethasone induced 1(RASD1)
9718	ECE2	Homo sapiens	endothelin converting enzyme 2(ECE2)
3984	LIMK1	Homo sapiens	LIM domain kinase 1(LIMK1)
400961	PAIP2B	Homo sapiens	poly(A) binding protein interacting protein 2B(PAIP2B)
3983	ABLIM1	Homo sapiens	actin binding LIM protein 1(ABLIM1)
64968	mrps6	Homo sapiens	mitochondrial ribosomal protein S6(MRPS6)
7089	TLE2	Homo sapiens	transducin like enhancer of split 2(TLE2)
116835	HSPA12B	Homo sapiens	heat shock protein family A (Hsp70) member 12B(HSPA12B)
256949	KANK3	Homo sapiens	KN motif and ankyrin repeat domains 3(KANK3)
7083	TK1	Homo sapiens	thymidine kinase 1(TK1)
151887	CCDC80	Homo sapiens	coiled-coil domain containing 80(CCDC80)
4882	NPR2	Homo sapiens	natriuretic peptide receptor 2(NPR2)
7082	TJP1	Homo sapiens	tight junction protein 1(TJP1)
64175	P3H1	Homo sapiens	prolyl 3-hydroxylase 1(P3H1)
4881	NPR1	Homo sapiens	natriuretic peptide receptor 1(NPR1)
100129034	LOC100129034	Homo sapiens	uncharacterized LOC100129034(LOC100129034)
7957	EPM2A	Homo sapiens	epilepsy, progressive myoclonus type 2A, Lafora disease (laforin)(EPM2A)
2487	FRZB	Homo sapiens	frizzled-related protein(FRZB)
4482	MSRA	Homo sapiens	methionine sulfoxide reductase A(MSRA)
26586	CKAP2	Homo sapiens	cytoskeleton associated protein 2(CKAP2)
50512	PODXL2	Homo sapiens	podocalyxin like 2(PODXL2)
23148	NACAD	Homo sapiens	NAC alpha domain containing(NACAD)
4282	MIF	Homo sapiens	macrophage migration inhibitory factor (glycosylation-inhibiting factor)(MIF)
23149	FCHO1	Homo sapiens	FCH domain only 1(FCHO1)
4283	CXCL9	Homo sapiens	C-X-C motif chemokine ligand 9(CXCL9)
7098	TLR3	Homo sapiens	toll like receptor 3(TLR3)
7099	TLR4	Homo sapiens	toll like receptor 4(TLR4)
4288	MKI67	Homo sapiens	marker of proliferation Ki-67(MKI67)
30835	CD209	Homo sapiens	CD209 molecule(CD209)
5168	ENPP2	Homo sapiens	ectonucleotide pyrophosphatase/phosphodiesterase 2(ENPP2)
50937	CDON	Homo sapiens	cell adhesion associated, oncogene regulated(CDON)
5166	PDK4	Homo sapiens	pyruvate dehydrogenase kinase 4(PDK4)
7538	ZFP36	Homo sapiens	ZFP36 ring finger protein(ZFP36)
254295	PHYHD1	Homo sapiens	phytanoyl-CoA dioxygenase domain containing 1(PHYHD1)
5165	PDK3	Homo sapiens	pyruvate dehydrogenase kinase 3(PDK3)
57576	KIF17	Homo sapiens	kinesin family member 17(KIF17)
64115	c10orf54	Homo sapiens	chromosome 10 open reading frame 54(C10orf54)
26160	IFT172	Homo sapiens	intraflagellar transport 172(IFT172)
22974	TPX2	Homo sapiens	TPX2, microtubule nucleation factor(TPX2)
64946	CENPH	Homo sapiens	centromere protein H(CENPH)
10926	DBF4	Homo sapiens	DBF4 zinc finger(DBF4)
6414	SELENOP	Homo sapiens	selenoprotein P(SELENOP)
152926	PPM1K	Homo sapiens	protein phosphatase, Mg2+/Mn2+ dependent 1K(PPM1K)
10923	SUB1	Homo sapiens	SUB1 homolog, transcriptional regulator(SUB1)
5947	RBP1	Homo sapiens	retinol binding protein 1(RBP1)
140606	SELENOM	Homo sapiens	selenoprotein M(SELENOM)
122953	JDP2	Homo sapiens	Jun dimerization protein 2(JDP2)
8527	DGKD	Homo sapiens	diacylglycerol kinase delta(DGKD)
50943	FOXP3	Homo sapiens	forkhead box P3(FOXP3)
30815	ST6GALNAC6	Homo sapiens	ST6 N-acetylgalactosaminide alpha-2,6-sialyltransferase 6(ST6GALNAC6)
375790	AGRN	Homo sapiens	agrin(AGRN)
5175	PECAM1	Homo sapiens	platelet and endothelial cell adhesion molecule 1(PECAM1)
26153	KIF26A	Homo sapiens	kinesin family member 26A(KIF26A)
10535	RNASEH2A	Homo sapiens	ribonuclease H2 subunit A(RNASEH2A)
51016	EMC9	Homo sapiens	ER membrane protein complex subunit 9(EMC9)
5549	PRELP	Homo sapiens	proline and arginine rich end leucine rich repeat protein(PRELP)
92999	ZBTB47	Homo sapiens	zinc finger and BTB domain containing 47(ZBTB47)
6403	SELP	Homo sapiens	selectin P(SELP)
401093	MBNL1-AS1	Homo sapiens	MBNL1 antisense RNA 1(MBNL1-AS1)
6696	SPP1	Homo sapiens	secreted phosphoprotein 1(SPP1)
26353	HSPB8	Homo sapiens	heat shock protein family B (small) member 8(HSPB8)
57562	CEP126	Homo sapiens	centrosomal protein 126(CEP126)
51435	SCARA3	Homo sapiens	scavenger receptor class A member 3(SCARA3)
10144	FAM13A	Homo sapiens	family with sequence similarity 13 member A(FAM13A)
4692	NDN	Homo sapiens	necdin, MAGE family member(NDN)
64321	SOX17	Homo sapiens	SRY-box 17(SOX17)
84913	ATOH8	Homo sapiens	atonal bHLH transcription factor 8(ATOH8)
64130	LIN7B	Homo sapiens	lin-7 homolog B, crumbs cell polarity complex component(LIN7B)
57556	SEMA6A	Homo sapiens	semaphorin 6A(SEMA6A)
22998	LIMCH1	Homo sapiens	LIM and calponin homology domains 1(LIMCH1)
7516	XRCC2	Homo sapiens	X-ray repair cross complementing 2(XRCC2)
51203	NUSAP1	Homo sapiens	nucleolar and spindle associated protein 1(NUSAP1)
27115	PDE7B	Homo sapiens	phosphodiesterase 7B(PDE7B)
201501	ZBTB7C	Homo sapiens	zinc finger and BTB domain containing 7C(ZBTB7C)
27113	BBC3	Homo sapiens	BCL2 binding component 3(BBC3)
5138	PDE2A	Homo sapiens	phosphodiesterase 2A(PDE2A)
10112	KIF20A	Homo sapiens	kinesin family member 20A(KIF20A)
25802	LMOD1	Homo sapiens	leiomodin 1(LMOD1)
84904	ARHGEF39	Homo sapiens	Rho guanine nucleotide exchange factor 39(ARHGEF39)
23594	ORC6	Homo sapiens	origin recognition complex subunit 6(ORC6)
10516	FBLN5	Homo sapiens	fibulin 5(FBLN5)
5153	pde1b	Homo sapiens	phosphodiesterase 1B(PDE1B)
390	RND3	Homo sapiens	Rho family GTPase 3(RND3)
5156	PDGFRA	Homo sapiens	platelet derived growth factor receptor alpha(PDGFRA)
395	ARHGAP6	Homo sapiens	Rho GTPase activating protein 6(ARHGAP6)
389432	SAMD5	Homo sapiens	sterile alpha motif domain containing 5(SAMD5)
57545	CC2D2A	Homo sapiens	coiled-coil and C2 domain containing 2A(CC2D2A)
1111	CHEK1	Homo sapiens	checkpoint kinase 1(CHEK1)
84627	ZNF469	Homo sapiens	zinc finger protein 469(ZNF469)
1112	FOXN3	Homo sapiens	forkhead box N3(FOXN3)
6666	SOX12	Homo sapiens	SRY-box 12(SOX12)
23189	KANK1	Homo sapiens	KN motif and ankyrin repeat domains 1(KANK1)
5959	RDH5	Homo sapiens	retinol dehydrogenase 5(RDH5)
152273	FGD5	Homo sapiens	FYVE, RhoGEF and PH domain containing 5(FGD5)
284723	SLC25A34	Homo sapiens	solute carrier family 25 member 34(SLC25A34)
152007	GLIPR2	Homo sapiens	GLI pathogenesis related 2(GLIPR2)
10129	FRY	Homo sapiens	FRY microtubule binding protein(FRY)
7025	NR2F1	Homo sapiens	nuclear receptor subfamily 2 group F member 1(NR2F1)
5579	PRKCB	Homo sapiens	protein kinase C beta(PRKCB)
6659	SOX4	Homo sapiens	SRY-box 4(SOX4)
5577	PRKAR2B	Homo sapiens	protein kinase cAMP-dependent type II regulatory subunit beta(PRKAR2B)
127435	PODN	Homo sapiens	podocan(PODN)
8771	TNFRSF6B	Homo sapiens	TNF receptor superfamily member 6b(TNFRSF6B)
84246	MED10	Homo sapiens	mediator complex subunit 10(MED10)
202915	TMEM184A	Homo sapiens	transmembrane protein 184A(TMEM184A)
388	RHOB	Homo sapiens	ras homolog family member B(RHOB)
57332	CBX8	Homo sapiens	chromobox 8(CBX8)
5984	RFC4	Homo sapiens	replication factor C subunit 4(RFC4)
1346	Cox7a1	Homo sapiens	cytochrome c oxidase subunit 7A1(COX7A1)
1152	CKB	Homo sapiens	creatine kinase B(CKB)
5581	PRKCE	Homo sapiens	protein kinase C epsilon(PRKCE)
1138	CHRNA5	Homo sapiens	cholinergic receptor nicotinic alpha 5 subunit(CHRNA5)
6649	SOD3	Homo sapiens	superoxide dismutase 3, extracellular(SOD3)
57523	NYNRIN	Homo sapiens	NYN domain and retroviral integrase containing(NYNRIN)
26112	CCDC69	Homo sapiens	coiled-coil domain containing 69(CCDC69)
379	ARL4D	Homo sapiens	ADP ribosylation factor like GTPase 4D(ARL4D)
83394	PITPNM3	Homo sapiens	PITPNM family member 3(PITPNM3)
6446	SGK1	Homo sapiens	serum/glucocorticoid regulated kinase 1(SGK1)
5787	PTPRB	Homo sapiens	protein tyrosine phosphatase, receptor type B(PTPRB)
6638	SNRPN	Homo sapiens	small nuclear ribonucleoprotein polypeptide N(SNRPN)
91057	CCDC34	Homo sapiens	coiled-coil domain containing 34(CCDC34)
5187	PER1	Homo sapiens	period circadian clock 1(PER1)
57514	ARHGAP31	Homo sapiens	Rho GTPase activating protein 31(ARHGAP31)
3908	LAMA2	Homo sapiens	laminin subunit alpha 2(LAMA2)
360	AQP3	Homo sapiens	aquaporin 3 (Gill blood group)(AQP3)
25840	METTL7A	Homo sapiens	methyltransferase like 7A(METTL7A)
375775	PNPLA7	Homo sapiens	patatin like phospholipase domain containing 7(PNPLA7)
389792	IER5L	Homo sapiens	immediate early response 5 like(IER5L)
90865	IL33	Homo sapiens	interleukin 33(IL33)
197257	LDHD	Homo sapiens	lactate dehydrogenase D(LDHD)
25849	PARM1	Homo sapiens	prostate androgen-regulated mucin-like protein 1(PARM1)
147179	WIPF2	Homo sapiens	WAS/WASL interacting protein family member 2(WIPF2)
1368	CPM	Homo sapiens	carboxypeptidase M(CPM)
6622	snca	Homo sapiens	synuclein alpha(SNCA)
6623	SNCG	Homo sapiens	synuclein gamma(SNCG)
6624	FSCN1	Homo sapiens	fascin actin-bundling protein 1(FSCN1)
7010	TEK	Homo sapiens	TEK receptor tyrosine kinase(TEK)
57716	PRX	Homo sapiens	periaxin(PRX)
163175	LGI4	Homo sapiens	leucine rich repeat LGI family member 4(LGI4)
5199	CFP	Homo sapiens	complement factor properdin(CFP)
5997	RGS2	Homo sapiens	regulator of G-protein signaling 2(RGS2)
25854	fam149a	Homo sapiens	family with sequence similarity 149 member A(FAM149A)
358	AQP1	Homo sapiens	aquaporin 1 (Colton blood group)(AQP1)
1163	CKS1B	Homo sapiens	CDC28 protein kinase regulatory subunit 1B(CKS1B)
7008	TEF	Homo sapiens	TEF, PAR bZIP transcription factor(TEF)
1164	CKS2	Homo sapiens	CDC28 protein kinase regulatory subunit 2(CKS2)
151306	GPBAR1	Homo sapiens	G protein-coupled bile acid receptor 1(GPBAR1)
29127	RACGAP1	Homo sapiens	Rac GTPase activating protein 1(RACGAP1)
11099	PTPN21	Homo sapiens	protein tyrosine phosphatase, non-receptor type 21(PTPN21)
8317	CDC7	Homo sapiens	cell division cycle 7(CDC7)
1316	KLF6	Homo sapiens	Kruppel like factor 6(KLF6)
6347	CCL2	Homo sapiens	C-C motif chemokine ligand 2(CCL2)
27065	NSG1	Homo sapiens	neuron specific gene family member 1(NSG1)
146433	IL34	Homo sapiens	interleukin 34(IL34)
10609	P3H4	Homo sapiens	prolyl 3-hydroxylase family member 4 (non-enzymatic)(P3H4)
154	ADRB2	Homo sapiens	adrenoceptor beta 2(ADRB2)
8322	FZD4	Homo sapiens	frizzled class receptor 4(FZD4)
8324	FZD7	Homo sapiens	frizzled class receptor 7(FZD7)
51176	LEF1	Homo sapiens	lymphoid enhancer binding factor 1(LEF1)
59342	SCPEP1	Homo sapiens	serine carboxypeptidase 1(SCPEP1)
10615	SPAG5	Homo sapiens	sperm associated antigen 5(SPAG5)
2012	EMP1	Homo sapiens	epithelial membrane protein 1(EMP1)
6768	ST14	Homo sapiens	suppression of tumorigenicity 14(ST14)
94274	PPP1R14A	Homo sapiens	protein phosphatase 1 regulatory inhibitor subunit 14A(PPP1R14A)
8877	SPHK1	Homo sapiens	sphingosine kinase 1(SPHK1)
168537	GIMAP7	Homo sapiens	GTPase, IMAP family member 7(GIMAP7)
22801	ITGA11	Homo sapiens	integrin subunit alpha 11(ITGA11)
2202	EFEMP1	Homo sapiens	EGF containing fibulin like extracellular matrix protein 1(EFEMP1)
2852	GPER1	Homo sapiens	G protein-coupled estrogen receptor 1(GPER1)
5224	PGAM2	Homo sapiens	phosphoglycerate mutase 2(PGAM2)
23500	DAAM2	Homo sapiens	dishevelled associated activator of morphogenesis 2(DAAM2)
1326	MAP3K8	Homo sapiens	mitogen-activated protein kinase kinase kinase 8(MAP3K8)
8309	ACOX2	Homo sapiens	acyl-CoA oxidase 2(ACOX2)
51161	C3orf18	Homo sapiens	chromosome 3 open reading frame 18(C3orf18)
408	ARRB1	Homo sapiens	arrestin beta 1(ARRB1)
10628	TXNIP	Homo sapiens	thioredoxin interacting protein(TXNIP)
387496	RASL11A	Homo sapiens	RAS like family 11 member A(RASL11A)
115677	NOSTRIN	Homo sapiens	nitric oxide synthase trafficking(NOSTRIN)
8862	apln	Homo sapiens	apelin(APLN)
8863	PER3	Homo sapiens	period circadian clock 3(PER3)
825	CAPN3	Homo sapiens	calpain 3(CAPN3)
210	ALAD	Homo sapiens	aminolevulinate dehydratase(ALAD)
347735	SERINC2	Homo sapiens	serine incorporator 2(SERINC2)
216	ALDH1A1	Homo sapiens	aldehyde dehydrogenase 1 family member A1(ALDH1A1)
10875	FGL2	Homo sapiens	fibrinogen like 2(FGL2)
170575	GIMAP1	Homo sapiens	GTPase, IMAP family member 1(GIMAP1)
217	ALDH2	Homo sapiens	aldehyde dehydrogenase 2 family (mitochondrial)(ALDH2)
55114	ARHGAP17	Homo sapiens	Rho GTPase activating protein 17(ARHGAP17)
6376	CX3CL1	Homo sapiens	C-X3-C motif chemokine ligand 1(CX3CL1)
51196	PLCE1	Homo sapiens	phospholipase C epsilon 1(PLCE1)
27289	RND1	Homo sapiens	Rho family GTPase 1(RND1)
624	BDKRB2	Homo sapiens	bradykinin receptor B2(BDKRB2)
8857	FCGBP	Homo sapiens	Fc fragment of IgG binding protein(FCGBP)
8851	CDK5R1	Homo sapiens	cyclin dependent kinase 5 regulatory subunit 1(CDK5R1)
5243	ABCB1	Homo sapiens	ATP binding cassette subfamily B member 1(ABCB1)
10884	MRPS30	Homo sapiens	mitochondrial ribosomal protein S30(MRPS30)
58476	TP53INP2	Homo sapiens	tumor protein p53 inducible nuclear protein 2(TP53INP2)
132671	SPATA18	Homo sapiens	spermatogenesis associated 18(SPATA18)
1303	COL12A1	Homo sapiens	collagen type XII alpha 1 chain(COL12A1)
23529	CLCF1	Homo sapiens	cardiotrophin-like cytokine factor 1(CLCF1)
131544	CRYBG3	Homo sapiens	crystallin beta-gamma domain containing 3(CRYBG3)
27295	PDLIM3	Homo sapiens	PDZ and LIM domain 3(PDLIM3)
6387	CXCL12	Homo sapiens	C-X-C motif chemokine ligand 12(CXCL12)
7226	TRPM2	Homo sapiens	transient receptor potential cation channel subfamily M member 2(TRPM2)
5239	PGM5	Homo sapiens	phosphoglucomutase 5(PGM5)
85359	DGCR6L	Homo sapiens	DiGeorge syndrome critical region gene 6-like(DGCR6L)
5919	RARRES2	Homo sapiens	retinoic acid receptor responder 2(RARRES2)
841	casp8	Homo sapiens	caspase 8(CASP8)
79742	CXorf36	Homo sapiens	chromosome X open reading frame 36(CXorf36)
84171	LOXL4	Homo sapiens	lysyl oxidase like 4(LOXL4)
79746	ECHDC3	Homo sapiens	enoyl-CoA hydratase domain containing 3(ECHDC3)
23554	TSPAN12	Homo sapiens	tetraspanin 12(TSPAN12)
25891	PAMR1	Homo sapiens	peptidase domain containing associated with muscle regeneration 1(PAMR1)
25890	ABI3BP	Homo sapiens	ABI family member 3 binding protein(ABI3BP)
847	CAT	Homo sapiens	catalase(CAT)
8639	AOC3	Homo sapiens	amine oxidase, copper containing 3(AOC3)
10653	SPINT2	Homo sapiens	serine peptidase inhibitor, Kunitz type 2(SPINT2)
8835	SOCS2	Homo sapiens	suppressor of cytokine signaling 2(SOCS2)
57381	RHOJ	Homo sapiens	ras homolog family member J(RHOJ)
84967	LSM10	Homo sapiens	LSM10, U7 small nuclear RNA associated(LSM10)
9493	KIF23	Homo sapiens	kinesin family member 23(KIF23)
8645	KCNK5	Homo sapiens	potassium two pore domain channel subfamily K member 5(KCNK5)
26034	IPCEF1	Homo sapiens	interaction protein for cytohesin exchange factors 1(IPCEF1)
8365	Hist1h4h	Homo sapiens	histone cluster 1 H4 family member h(HIST1H4H)
84823	LMNB2	Homo sapiens	lamin B2(LMNB2)
10659	CELF2	Homo sapiens	CUGBP, Elav-like family member 2(CELF2)
256435	ST6GALNAC3	Homo sapiens	ST6 N-acetylgalactosaminide alpha-2,6-sialyltransferase 3(ST6GALNAC3)
23541	SEC14L2	Homo sapiens	SEC14 like lipid binding 2(SEC14L2)
28984	RGCC	Homo sapiens	regulator of cell cycle(RGCC)
84952	CGNL1	Homo sapiens	cingulin like 1(CGNL1)
28982	FLVCR1	Homo sapiens	feline leukemia virus subgroup C cellular receptor 1(FLVCR1)
56898	BDH2	Homo sapiens	3-hydroxybutyrate dehydrogenase, type 2(BDH2)
25886	POC1A	Homo sapiens	POC1 centriolar protein A(POC1A)
26040	SETBP1	Homo sapiens	SET binding protein 1(SETBP1)
150223	YDJC	Homo sapiens	YdjC homolog (bacterial)(YDJC)
140733	MACROD2	Homo sapiens	MACRO domain containing 2(MACROD2)
140738	TMEM37	Homo sapiens	transmembrane protein 37(TMEM37)
257194	NEGR1	Homo sapiens	neuronal growth regulator 1(NEGR1)
283298	olfml1	Homo sapiens	olfactomedin like 1(OLFML1)
8614	STC2	Homo sapiens	stanniocalcin 2(STC2)
8613	PLPP3	Homo sapiens	phospholipid phosphatase 3(PLPP3)
6790	AURKA	Homo sapiens	aurora kinase A(AURKA)
284403	WDR62	Homo sapiens	WD repeat domain 62(WDR62)
8623	ASMTL	Homo sapiens	acetylserotonin O-methyltransferase-like(ASMTL)
2875	GPT	Homo sapiens	glutamic--pyruvic transaminase(GPT)
10631	POSTN	Homo sapiens	periostin(POSTN)
2878	GPX3	Homo sapiens	glutathione peroxidase 3(GPX3)
10635	RAD51AP1	Homo sapiens	RAD51 associated protein 1(RAD51AP1)
54504	CPVL	Homo sapiens	carboxypeptidase, vitellogenic like(CPVL)
84981	Mir22hg	Homo sapiens	MIR22 host gene(MIR22HG)
84803	GPAT3	Homo sapiens	glycerol-3-phosphate acyltransferase 3(GPAT3)
23779	ARHGAP8	Homo sapiens	Rho GTPase activating protein 8(ARHGAP8)
54507	ADAMTSL4	Homo sapiens	ADAMTS like 4(ADAMTSL4)
84153	rnaseh2c	Homo sapiens	ribonuclease H2 subunit C(RNASEH2C)
55143	CDCA8	Homo sapiens	cell division cycle associated 8(CDCA8)
55145	THAP1	Homo sapiens	THAP domain containing 1(THAP1)
55340	GIMAP5	Homo sapiens	GTPase, IMAP family member 5(GIMAP5)
857	CAV1	Homo sapiens	caveolin 1(CAV1)
3373	HYAL1	Homo sapiens	hyaluronoglucosaminidase 1(HYAL1)
8612	PLPP2	Homo sapiens	phospholipid phosphatase 2(PLPP2)
2237	FEN1	Homo sapiens	flap structure-specific endonuclease 1(FEN1)
467	ATF3	Homo sapiens	activating transcription factor 3(ATF3)
85315	PAQR8	Homo sapiens	progestin and adipoQ receptor family member 8(PAQR8)
28960	DCPS	Homo sapiens	decapping enzyme, scavenger(DCPS)
9467	SH3BP5	Homo sapiens	SH3 domain binding protein 5(SH3BP5)
8337	Hist2h2aa3	Homo sapiens	histone cluster 2 H2A family member a3(HIST2H2AA3)
7262	PHLDA2	Homo sapiens	pleckstrin homology like domain family A member 2(PHLDA2)
2869	GRK5	Homo sapiens	G protein-coupled receptor kinase 5(GRK5)
687	KLF9	Homo sapiens	Kruppel like factor 9(KLF9)
9452	ITM2A	Homo sapiens	integral membrane protein 2A(ITM2A)
114928	GPRASP2	Homo sapiens	G protein-coupled receptor associated sorting protein 2(GPRASP2)
79586	CHPF	Homo sapiens	chondroitin polymerizing factor(CHPF)
127943	FCRLB	Homo sapiens	Fc receptor like B(FCRLB)
683	BST1	Homo sapiens	bone marrow stromal cell antigen 1(BST1)
3149	HMGB3	Homo sapiens	high mobility group box 3(HMGB3)
9459	ARHGEF6	Homo sapiens	Rac/Cdc42 guanine nucleotide exchange factor 6(ARHGEF6)
7298	TYMS	Homo sapiens	thymidylate synthetase(TYMS)
83877	TM2D2	Homo sapiens	TM2 domain containing 2(TM2D2)
23710	GABARAPL1	Homo sapiens	GABA type A receptor associated protein like 1(GABARAPL1)
83878	USHBP1	Homo sapiens	USH1 protein network component harmonin binding protein 1(USHBP1)
83879	CDCA7	Homo sapiens	cell division cycle associated 7(CDCA7)
11015	KDELR3	Homo sapiens	KDEL endoplasmic reticulum protein retention receptor 3(KDELR3)
79148	mmp28	Homo sapiens	matrix metallopeptidase 28(MMP28)
9047	SH2D2A	Homo sapiens	SH2 domain containing 2A(SH2D2A)
2294	FOXF1	Homo sapiens	forkhead box F1(FOXF1)
10159	ATP6AP2	Homo sapiens	ATPase H+ transporting accessory protein 2(ATP6AP2)
23302	WSCD1	Homo sapiens	WSC domain containing 1(WSCD1)
79581	SLC52A2	Homo sapiens	solute carrier family 52 member 2(SLC52A2)
155038	GIMAP8	Homo sapiens	GTPase, IMAP family member 8(GIMAP8)
675	brca2	Homo sapiens	BRCA2, DNA repair associated(BRCA2)
672	BRCA1	Homo sapiens	BRCA1, DNA repair associated(BRCA1)
9254	CACNA2D2	Homo sapiens	calcium voltage-gated channel auxiliary subunit alpha2delta 2(CACNA2D2)
4192	MDK	Homo sapiens	midkine (neurite growth-promoting factor 2)(MDK)
9912	ARHGAP44	Homo sapiens	Rho GTPase activating protein 44(ARHGAP44)
145781	GCOM1	Homo sapiens	GRINL1A complex locus 1(GCOM1)
11004	KIF2C	Homo sapiens	kinesin family member 2C(KIF2C)
4830	NME1	Homo sapiens	NME/NM23 nucleoside diphosphate kinase 1(NME1)
9920	KBTBD11	Homo sapiens	kelch repeat and BTB domain containing 11(KBTBD11)
54922	RASIP1	Homo sapiens	Ras interacting protein 1(RASIP1)
79987	SVEP1	Homo sapiens	sushi, von Willebrand factor type A, EGF and pentraxin domain containing 1(SVEP1)
80031	SEMA6D	Homo sapiens	semaphorin 6D(SEMA6D)
871	SERPINH1	Homo sapiens	serpin family H member 1(SERPINH1)
9055	PRC1	Homo sapiens	protein regulator of cytokinesis 1(PRC1)
2625	GATA3	Homo sapiens	GATA binding protein 3(GATA3)
4188	MDFI	Homo sapiens	MyoD family inhibitor(MDFI)
113130	CDCA5	Homo sapiens	cell division cycle associated 5(CDCA5)
2628	GATM	Homo sapiens	glycine amidinotransferase(GATM)
2073	ERCC5	Homo sapiens	ERCC excision repair 5, endonuclease(ERCC5)
54733	SLC35F2	Homo sapiens	solute carrier family 35 member F2(SLC35F2)
11030	RBPMS	Homo sapiens	RNA binding protein with multiple splicing(RBPMS)
1789	DNMT3B	Homo sapiens	DNA methyltransferase 3 beta(DNMT3B)
9223	MAGI1	Homo sapiens	membrane associated guanylate kinase, WW and PDZ domain containing 1(MAGI1)
3316	HSPB2	Homo sapiens	heat shock protein family B (small) member 2(HSPB2)
3512	JCHAIN	Homo sapiens	joining chain of multimeric IgA and IgM(JCHAIN)
79974	CPED1	Homo sapiens	cadherin like and PC-esterase domain containing 1(CPED1)
2273	FHL1	Homo sapiens	four and a half LIM domains 1(FHL1)
9023	CH25H	Homo sapiens	cholesterol 25-hydroxylase(CH25H)
79971	WLS	Homo sapiens	wntless Wnt ligand secretion mediator(WLS)
83699	SH3BGRL2	Homo sapiens	SH3 domain binding glutamate rich protein like 2(SH3BGRL2)
286827	trim59	Homo sapiens	tripartite motif containing 59(TRIM59)
9633	TESMIN	Homo sapiens	testis expressed metallothionein like protein(TESMIN)
4804	NGFR	Homo sapiens	nerve growth factor receptor(NGFR)
79763	ISOC2	Homo sapiens	isochorismatase domain containing 2(ISOC2)
9630	GNA14	Homo sapiens	G protein subunit alpha 14(GNA14)
79762	C1orf115	Homo sapiens	chromosome 1 open reading frame 115(C1orf115)
6173	RPL36A	Homo sapiens	ribosomal protein L36a(RPL36A)
4173	MCM4	Homo sapiens	minichromosome maintenance complex component 4(MCM4)
9423	NTN1	Homo sapiens	netrin 1(NTN1)
140706	CCM2L	Homo sapiens	CCM2 like scaffolding protein(CCM2L)
2081	ERN1	Homo sapiens	endoplasmic reticulum to nucleus signaling 1(ERN1)
890	CCNA2	Homo sapiens	cyclin A2(CCNA2)
55304	SPTLC3	Homo sapiens	serine palmitoyltransferase long chain base subunit 3(SPTLC3)
699	BUB1	Homo sapiens	BUB1 mitotic checkpoint serine/threonine kinase(BUB1)
4176	MCM7	Homo sapiens	minichromosome maintenance complex component 7(MCM7)
55303	GIMAP4	Homo sapiens	GTPase, IMAP family member 4(GIMAP4)
339524	LINC01140	Homo sapiens	long intergenic non-protein coding RNA 1140(LINC01140)
8370	Hist2h4a	Homo sapiens	histone cluster 2 H4 family member a(HIST2H4A)
4171	MCM2	Homo sapiens	minichromosome maintenance complex component 2(MCM2)
9232	PTTG1	Homo sapiens	pituitary tumor-transforming 1(PTTG1)
899	CCNF	Homo sapiens	cyclin F(CCNF)
9037	SEMA5A	Homo sapiens	semaphorin 5A(SEMA5A)
10186	LHFP	Homo sapiens	lipoma HMGIC fusion partner(LHFP)
23336	SYNM	Homo sapiens	synemin(SYNM)
891	CCNB1	Homo sapiens	cyclin B1(CCNB1)
9620	CELSR1	Homo sapiens	cadherin EGF LAG seven-pass G-type receptor 1(CELSR1)
898	CCNE1	Homo sapiens	cyclin E1(CCNE1)
2053	EPHX2	Homo sapiens	epoxide hydrolase 2(EPHX2)
119587	CPXM2	Homo sapiens	carboxypeptidase X, M14 family member 2(CPXM2)
2051	EPHB6	Homo sapiens	EPH receptor B6(EPHB6)
116238	TLCD1	Homo sapiens	TLC domain containing 1(TLCD1)
2052	EPHX1	Homo sapiens	epoxide hydrolase 1(EPHX1)
10398	MYL9	Homo sapiens	myosin light chain 9(MYL9)
10395	DLC1	Homo sapiens	DLC1 Rho GTPase activating protein(DLC1)
641	BLM	Homo sapiens	Bloom syndrome RecQ like helicase(BLM)
10396	ATP8A1	Homo sapiens	ATPase phospholipid transporting 8A1(ATP8A1)
3779	KCNMB1	Homo sapiens	potassium calcium-activated channel subfamily M regulatory beta subunit 1(KCNMB1)
3778	KCNMA1	Homo sapiens	potassium calcium-activated channel subfamily M alpha 1(KCNMA1)
55814	BDP1	Homo sapiens	B double prime 1, subunit of RNA polymerase III transcription initiation factor IIIB(BDP1)
158471	PRUNE2	Homo sapiens	prune homolog 2(PRUNE2)
2049	EPHB3	Homo sapiens	EPH receptor B3(EPHB3)
90381	TICRR	Homo sapiens	TOPBP1 interacting checkpoint and replication regulator(TICRR)
2048	EPHB2	Homo sapiens	EPH receptor B2(EPHB2)
3306	HSPA2	Homo sapiens	heat shock protein family A (Hsp70) member 2(HSPA2)
3590	il11ra	Homo sapiens	interleukin 11 receptor subunit alpha(IL11RA)
636	BICD1	Homo sapiens	BICD cargo adaptor 1(BICD1)
633	BGN	Homo sapiens	biglycan(BGN)
60681	FKBP10	Homo sapiens	FK506 binding protein 10(FKBP10)
199990	FAAP20	Homo sapiens	Fanconi anemia core complex associated protein 20(FAAP20)
9401	RECQL4	Homo sapiens	RecQ like helicase 4(RECQL4)
11240	PADI2	Homo sapiens	peptidyl arginine deiminase 2(PADI2)
56271	BEX4	Homo sapiens	brain expressed X-linked 4(BEX4)
11076	TPPP	Homo sapiens	tubulin polymerization promoting protein(TPPP)
2034	EPAS1	Homo sapiens	endothelial PAS domain protein 1(EPAS1)
114904	C1QTNF6	Homo sapiens	C1q and tumor necrosis factor related protein 6(C1QTNF6)
55839	CENPN	Homo sapiens	centromere protein N(CENPN)
54972	tmem132a	Homo sapiens	transmembrane protein 132A(TMEM132A)
3176	HNMT	Homo sapiens	histamine N-methyltransferase(HNMT)
92312	MEX3A	Homo sapiens	mex-3 RNA binding family member A(MEX3A)
8140	SLC7A5	Homo sapiens	solute carrier family 7 member 5(SLC7A5)
3570	IL6R	Homo sapiens	interleukin 6 receptor(IL6R)
9936	CD302	Homo sapiens	CD302 molecule(CD302)
3572	il6st	Homo sapiens	interleukin 6 signal transducer(IL6ST)
9274	BCL7C	Homo sapiens	BCL tumor suppressor 7C(BCL7C)
650	BMP2	Homo sapiens	bone morphogenetic protein 2(BMP2)
3159	HMGA1	Homo sapiens	high mobility group AT-hook 1(HMGA1)
654	BMP6	Homo sapiens	bone morphogenetic protein 6(BMP6)
79927	FAM110D	Homo sapiens	family with sequence similarity 110 member D(FAM110D)
115207	KCTD12	Homo sapiens	potassium channel tetramerization domain containing 12(KCTD12)
3164	NR4A1	Homo sapiens	nuclear receptor subfamily 4 group A member 1(NR4A1)
3768	KCNJ12	Homo sapiens	potassium voltage-gated channel subfamily J member 12(KCNJ12)
127733	UBXN10	Homo sapiens	UBX domain protein 10(UBXN10)
53826	FXYD6	Homo sapiens	FXYD domain containing ion transport regulator 6(FXYD6)
83643	CCDC3	Homo sapiens	coiled-coil domain containing 3(CCDC3)
120425	JAML	Homo sapiens	junction adhesion molecule like(JAML)
80017	c14orf159	Homo sapiens	chromosome 14 open reading frame 159(C14orf159)
83700	JAM3	Homo sapiens	junctional adhesion molecule 3(JAM3)
4796	TONSL	Homo sapiens	tonsoku-like, DNA repair protein(TONSL)
64094	SMOC2	Homo sapiens	SPARC related modular calcium binding 2(SMOC2)
90293	KLHL13	Homo sapiens	kelch like family member 13(KLHL13)
35	ACADS	Homo sapiens	acyl-CoA dehydrogenase, C-2 to C-3 short chain(ACADS)
2335	FN1	Homo sapiens	fibronectin 1(FN1)
36	ACADSB	Homo sapiens	acyl-CoA dehydrogenase, short/branched chain(ACADSB)
5634	PRPS2	Homo sapiens	phosphoribosyl pyrophosphate synthetase 2(PRPS2)
34	ACADM	Homo sapiens	acyl-CoA dehydrogenase, C-4 to C-12 straight chain(ACADM)
79901	CYBRD1	Homo sapiens	cytochrome b reductase 1(CYBRD1)
126393	HSPB6	Homo sapiens	heat shock protein family B (small) member 6(HSPB6)
38	ACAT1	Homo sapiens	acetyl-CoA acetyltransferase 1(ACAT1)
7169	TPM2	Homo sapiens	tropomyosin 2 (beta)(TPM2)
1978	EIF4EBP1	Homo sapiens	eukaryotic translation initiation factor 4E binding protein 1(EIF4EBP1)
389114	ZNF662	Homo sapiens	zinc finger protein 662(ZNF662)
375033	PEAR1	Homo sapiens	platelet endothelial aggregation receptor 1(PEAR1)
11326	VSIG4	Homo sapiens	V-set and immunoglobulin domain containing 4(VSIG4)
171024	SYNPO2	Homo sapiens	synaptopodin 2(SYNPO2)
1488	CTBP2	Homo sapiens	C-terminal binding protein 2(CTBP2)
171425	CLYBL	Homo sapiens	citrate lyase beta like(CLYBL)
1489	CTF1	Homo sapiens	cardiotrophin 1(CTF1)
23266	ADGRL2	Homo sapiens	adhesion G protein-coupled receptor L2(ADGRL2)
54996	2002-03-01	Homo sapiens	mitochondrial amidoxime reducing component 2(MARC2)
54796	BNC2	Homo sapiens	basonuclin 2(BNC2)
4121	MAN1A1	Homo sapiens	mannosidase alpha class 1A member 1(MAN1A1)
32	ACACB	Homo sapiens	acetyl-CoA carboxylase beta(ACACB)
100170841	C17orf96	Homo sapiens	chromosome 17 open reading frame 96(C17orf96)
2330	FMO5	Homo sapiens	flavin containing monooxygenase 5(FMO5)
283927	NUDT7	Homo sapiens	nudix hydrolase 7(NUDT7)
7174	TPP2	Homo sapiens	tripeptidyl peptidase 2(TPP2)
4502	MT2A	Homo sapiens	metallothionein 2A(MT2A)
728264	Carmn	Homo sapiens	cardiac mesoderm enhancer-associated non-coding RNA(CARMN)
4501	MT1X	Homo sapiens	metallothionein 1X(MT1X)
1495	CTNNA1	Homo sapiens	catenin alpha 1(CTNNA1)
2318	FLNC	Homo sapiens	filamin C(FLNC)
4774	NFIA	Homo sapiens	nuclear factor I A(NFIA)
64072	CDH23	Homo sapiens	cadherin related 23(CDH23)
92241	RCSD1	Homo sapiens	RCSD domain containing 1(RCSD1)
128239	IQGAP3	Homo sapiens	IQ motif containing GTPase activating protein 3(IQGAP3)
51599	LSR	Homo sapiens	lipolysis stimulated lipoprotein receptor(LSR)
25907	TMEM158	Homo sapiens	transmembrane protein 158 (gene/pseudogene)(TMEM158)
53405	CLIC5	Homo sapiens	chloride intracellular channel 5(CLIC5)
84798	C19orf48	Homo sapiens	chromosome 19 open reading frame 48(C19orf48)
25903	OLFML2B	Homo sapiens	olfactomedin like 2B(OLFML2B)
25902	MTHFD1L	Homo sapiens	methylenetetrahydrofolate dehydrogenase (NADP+ dependent) 1-like(MTHFD1L)
11346	SYNPO	Homo sapiens	synaptopodin(SYNPO)
84790	TUBA1C	Homo sapiens	tubulin alpha 1c(TUBA1C)
1462	VCAN	Homo sapiens	versican(VCAN)
389136	VGLL3	Homo sapiens	vestigial like family member 3(VGLL3)
11343	MGLL	Homo sapiens	monoglyceride lipase(MGLL)
84793	FOXD2-AS1	Homo sapiens	FOXD2 antisense RNA 1 (head to head)(FOXD2-AS1)
113730	KLHDC7B	Homo sapiens	kelch domain containing 7B(KLHDC7B)
1465	CSRP1	Homo sapiens	cysteine and glycine rich protein 1(CSRP1)
2308	FOXO1	Homo sapiens	forkhead box O1(FOXO1)
124930	ANKRD13B	Homo sapiens	ankyrin repeat domain 13B(ANKRD13B)
3838	KPNA2	Homo sapiens	karyopherin subunit alpha 2(KPNA2)
3833	KIFC1	Homo sapiens	kinesin family member C1(KIFC1)
10212	DDX39A	Homo sapiens	DExD-box helicase 39A(DDX39A)
3832	KIF11	Homo sapiens	kinesin family member 11(KIF11)
2305	FOXM1	Homo sapiens	forkhead box M1(FOXM1)
2306	FOXD2	Homo sapiens	forkhead box D2(FOXD2)
1063	CENPF	Homo sapiens	centromere protein F(CENPF)
55679	LIMS2	Homo sapiens	LIM zinc finger domain containing 2(LIMS2)
79443	FYCO1	Homo sapiens	FYVE and coiled-coil domain containing 1(FYCO1)
80303	EFHD1	Homo sapiens	EF-hand domain family member D1(EFHD1)
3627	CXCL10	Homo sapiens	C-X-C motif chemokine ligand 10(CXCL10)
9601	PDIA4	Homo sapiens	protein disulfide isomerase family A member 4(PDIA4)
4147	MATN2	Homo sapiens	matrilin 2(MATN2)
4355	MPP2	Homo sapiens	membrane palmitoylated protein 2(MPP2)
84302	TMEM246	Homo sapiens	transmembrane protein 246(TMEM246)
10449	ACAA2	Homo sapiens	acetyl-CoA acyltransferase 2(ACAA2)
161198	CLEC14A	Homo sapiens	C-type lectin domain family 14 member A(CLEC14A)
92659	MAFG-AS1	Homo sapiens	MAFG antisense RNA 1 (head to head)(MAFG-AS1)
10446	LRRN2	Homo sapiens	leucine rich repeat neuronal 2(LRRN2)
4157	MC1R	Homo sapiens	melanocortin 1 receptor(MC1R)
23034	SAMD4A	Homo sapiens	sterile alpha motif domain containing 4A(SAMD4A)
4360	MRC1	Homo sapiens	mannose receptor, C type 1(MRC1)
10231	RCAN2	Homo sapiens	regulator of calcineurin 2(RCAN2)
23225	NUP210	Homo sapiens	nucleoporin 210(NUP210)
7837	PXDN	Homo sapiens	peroxidasin(PXDN)
5602	MAPK10	Homo sapiens	mitogen-activated protein kinase 10(MAPK10)
23228	PLCL2	Homo sapiens	phospholipase C like 2(PLCL2)
7832	BTG2	Homo sapiens	BTG anti-proliferation factor 2(BTG2)
10235	RASGRP2	Homo sapiens	RAS guanyl releasing protein 2(RASGRP2)
3815	KIT	Homo sapiens	KIT proto-oncogene receptor tyrosine kinase(KIT)
80318	GKAP1	Homo sapiens	G kinase anchoring protein 1(GKAP1)
196883	ADCY4	Homo sapiens	adenylate cyclase 4(ADCY4)
147463	ANKRD29	Homo sapiens	ankyrin repeat domain 29(ANKRD29)
10439	OLFM1	Homo sapiens	olfactomedin 1(OLFM1)
144406	WDR66	Homo sapiens	WD repeat domain 66(WDR66)
4359	MPZ	Homo sapiens	myelin protein zero(MPZ)
23024	PDZRN3	Homo sapiens	PDZ domain containing ring finger 3(PDZRN3)
9603	nfe2l3	Homo sapiens	nuclear factor, erythroid 2 like 3(NFE2L3)
439931	THAP7-AS1	Homo sapiens	THAP7 antisense RNA 1(THAP7-AS1)
54753	ZNF853	Homo sapiens	zinc finger protein 853(ZNF853)
10460	TACC3	Homo sapiens	transforming acidic coiled-coil containing protein 3(TACC3)
10268	RAMP3	Homo sapiens	receptor activity modifying protein 3(RAMP3)
59	ACTA2	Homo sapiens	actin, alpha 2, smooth muscle, aorta(ACTA2)
4129	MAOB	Homo sapiens	monoamine oxidase B(MAOB)
10266	RAMP2	Homo sapiens	receptor activity modifying protein 2(RAMP2)
4128	MAOA	Homo sapiens	monoamine oxidase A(MAOA)
65982	ZSCAN18	Homo sapiens	zinc finger and SCAN domain containing 18(ZSCAN18)
7869	SEMA3B	Homo sapiens	semaphorin 3B(SEMA3B)
2354	FOSB	Homo sapiens	FosB proto-oncogene, AP-1 transcription factor subunit(FOSB)
80336	PABPC1L	Homo sapiens	poly(A) binding protein cytoplasmic 1 like(PABPC1L)
22899	ARHGEF15	Homo sapiens	Rho guanine nucleotide exchange factor 15(ARHGEF15)
66004	LYNX1	Homo sapiens	Ly6/neurotoxin 1(LYNX1)
4329	ALDH6A1	Homo sapiens	aldehyde dehydrogenase 6 family member A1(ALDH6A1)
92002	FAM58A	Homo sapiens	family with sequence similarity 58 member A(FAM58A)
64866	CDCP1	Homo sapiens	CUB domain containing protein 1(CDCP1)
253827	MSRB3	Homo sapiens	methionine sulfoxide reductase B3(MSRB3)
23250	ATP11A	Homo sapiens	ATPase phospholipid transporting 11A(ATP11A)
4323	MMP14	Homo sapiens	matrix metallopeptidase 14(MMP14)
221037	JMJD1C	Homo sapiens	jumonji domain containing 1C(JMJD1C)
23246	BOP1	Homo sapiens	block of proliferation 1(BOP1)
10253	SPRY2	Homo sapiens	sprouty RTK signaling antagonist 2(SPRY2)
83439	TCF7L1	Homo sapiens	transcription factor 7 like 1(TCF7L1)
124976	SPNS2	Homo sapiens	sphingolipid transporter 2(SPNS2)
4726	NDUFS6	Homo sapiens	NADH:ubiquinone oxidoreductase subunit S6(NDUFS6)
116535	MRGPRF	Homo sapiens	MAS related GPR family member F(MRGPRF)
11113	CIT	Homo sapiens	citron rho-interacting serine/threonine kinase(CIT)
84561	slc12a8	Homo sapiens	solute carrier family 12 member 8(SLC12A8)
286077	fam83h	Homo sapiens	family with sequence similarity 83 member H(FAM83H)
10459	MAD2L2	Homo sapiens	MAD2 mitotic arrest deficient-like 2 (yeast)(MAD2L2)
4524	MTHFR	Homo sapiens	methylenetetrahydrofolate reductase(MTHFR)
2350	FOLR2	Homo sapiens	folate receptor beta(FOLR2)
283537	SLC46A3	Homo sapiens	solute carrier family 46 member 3(SLC46A3)
2353	FOS	Homo sapiens	Fos proto-oncogene, AP-1 transcription factor subunit(FOS)
55638	SYBU	Homo sapiens	syntabulin(SYBU)
4337	MOCS1	Homo sapiens	molybdenum cofactor synthesis 1(MOCS1)
1003	CDH5	Homo sapiens	cadherin 5(CDH5)
22875	ENPP4	Homo sapiens	ectonucleotide pyrophosphatase/phosphodiesterase 4 (putative)(ENPP4)
54516	MTRF1L	Homo sapiens	mitochondrial translational release factor 1 like(MTRF1L)
26084	ARHGEF26	Homo sapiens	Rho guanine nucleotide exchange factor 26(ARHGEF26)
1290	COL5A2	Homo sapiens	collagen type V alpha 2 chain(COL5A2)
4303	FOXO4	Homo sapiens	forkhead box O4(FOXO4)
84733	CBX2	Homo sapiens	chromobox 2(CBX2)
1295	COL8A1	Homo sapiens	collagen type VIII alpha 1 chain(COL8A1)
10404	CPQ	Homo sapiens	carboxypeptidase Q(CPQ)
8676	STX11	Homo sapiens	syntaxin 11(STX11)
23461	ABCA5	Homo sapiens	ATP binding cassette subfamily A member 5(ABCA5)
57678	GPAM	Homo sapiens	glycerol-3-phosphate acyltransferase, mitochondrial(GPAM)
284	ANGPT1	Homo sapiens	angiopoietin 1(ANGPT1)
283	ANG	Homo sapiens	angiogenin(ANG)
160622	GRASP	Homo sapiens	general receptor for phosphoinositides 1 associated scaffold protein(GRASP)
284119	PTRF	Homo sapiens	polymerase I and transcript release factor(PTRF)
287	ANK2	Homo sapiens	ankyrin 2(ANK2)
90990	KIFC2	Homo sapiens	kinesin family member C2(KIFC2)
7804	LRP8	Homo sapiens	LDL receptor related protein 8(LRP8)
1289	COL5A1	Homo sapiens	collagen type V alpha 1 chain(COL5A1)
10826	FAXDC2	Homo sapiens	fatty acid hydroxylase domain containing 2(FAXDC2)
7802	DNALI1	Homo sapiens	dynein axonemal light intermediate chain 1(DNALI1)
57161	PELI2	Homo sapiens	pellino E3 ubiquitin protein ligase family member 2(PELI2)
22885	ABLIM3	Homo sapiens	actin binding LIM protein family member 3(ABLIM3)
1281	COL3A1	Homo sapiens	collagen type III alpha 1 chain(COL3A1)
6546	SLC8A1	Homo sapiens	solute carrier family 8 member A1(SLC8A1)
1901	S1PR1	Homo sapiens	sphingosine-1-phosphate receptor 1(S1PR1)
5031	P2RY6	Homo sapiens	pyrimidinergic receptor P2Y6(P2RY6)
1902	LPAR1	Homo sapiens	lysophosphatidic acid receptor 1(LPAR1)
475	ATOX1	Homo sapiens	antioxidant 1 copper chaperone(ATOX1)
440081	DDX12P	Homo sapiens	DEAD/H-box helicase 12, pseudogene(DDX12P)
5831	PYCR1	Homo sapiens	pyrroline-5-carboxylate reductase 1(PYCR1)
275	AMT	Homo sapiens	aminomethyltransferase(AMT)
474344	GIMAP6	Homo sapiens	GTPase, IMAP family member 6(GIMAP6)
64221	ROBO3	Homo sapiens	roundabout guidance receptor 3(ROBO3)
64403	cdh24	Homo sapiens	cadherin 24(CDH24)
10004	NAALADL1	Homo sapiens	N-acetylated alpha-linked acidic dipeptidase like 1(NAALADL1)
55055	ZWILCH	Homo sapiens	zwilch kinetochore protein(ZWILCH)
1277	COL1A1	Homo sapiens	collagen type I alpha 1 chain(COL1A1)
23066	CAND2	Homo sapiens	cullin associated and neddylation dissociated 2 (putative)(CAND2)
23063	WAPL	Homo sapiens	WAPL cohesin release factor(WAPL)
10810	WASF3	Homo sapiens	WAS protein family member 3(WASF3)
1278	COL1A2	Homo sapiens	collagen type I alpha 2 chain(COL1A2)
4320	MMP11	Homo sapiens	matrix metallopeptidase 11(MMP11)
1910	EDNRB	Homo sapiens	endothelin receptor type B(EDNRB)
57801	HES4	Homo sapiens	hes family bHLH transcription factor 4(HES4)
6578	SLCO2A1	Homo sapiens	solute carrier organic anion transporter family member 2A1(SLCO2A1)
27018	BEX3	Homo sapiens	brain expressed X-linked 3(BEX3)
7102	TSPAN7	Homo sapiens	tetraspanin 7(TSPAN7)
54538	ROBO4	Homo sapiens	roundabout guidance receptor 4(ROBO4)
5412	UBL3	Homo sapiens	ubiquitin like 3(UBL3)
2788	GNG7	Homo sapiens	G protein subunit gamma 7(GNG7)
8654	PDE5A	Homo sapiens	phosphodiesterase 5A(PDE5A)
2791	GNG11	Homo sapiens	G protein subunit gamma 11(GNG11)
389337	ARHGEF37	Homo sapiens	Rho guanine nucleotide exchange factor 37(ARHGEF37)
23090	ZNF423	Homo sapiens	zinc finger protein 423(ZNF423)
54331	GNG2	Homo sapiens	G protein subunit gamma 2(GNG2)
51512	GTSE1	Homo sapiens	G2 and S-phase expressed 1(GTSE1)
51300	TIMMDC1	Homo sapiens	translocase of inner mitochondrial membrane domain containing 1(TIMMDC1)
101	ADAM8	Homo sapiens	ADAM metallopeptidase domain 8(ADAM8)
57419	SLC24A3	Homo sapiens	solute carrier family 24 member 3(SLC24A3)
57158	JPH2	Homo sapiens	junctophilin 2(JPH2)
6586	SLIT3	Homo sapiens	slit guidance ligand 3(SLIT3)
51514	DTL	Homo sapiens	denticleless E3 ubiquitin protein ligase homolog(DTL)
84722	PSRC1	Homo sapiens	proline and serine rich coiled-coil 1(PSRC1)
7111	TMOD1	Homo sapiens	tropomodulin 1(TMOD1)
5050	PAFAH1B3	Homo sapiens	platelet activating factor acetylhydrolase 1b catalytic subunit 3(PAFAH1B3)
10411	RAPGEF3	Homo sapiens	Rap guanine nucleotide exchange factor 3(RAPGEF3)
26058	GIGYF2	Homo sapiens	GRB10 interacting GYF protein 2(GIGYF2)
1264	CNN1	Homo sapiens	calponin 1(CNN1)
94	ACVRL1	Homo sapiens	activin A receptor like type 1(ACVRL1)
26051	PPP1R16B	Homo sapiens	protein phosphatase 1 regulatory subunit 16B(PPP1R16B)
51309	ARMCX1	Homo sapiens	armadillo repeat containing, X-linked 1(ARMCX1)
57685	CACHD1	Homo sapiens	cache domain containing 1(CACHD1)
5054	SERPINE1	Homo sapiens	serpin family E member 1(SERPINE1)
23492	CBX7	Homo sapiens	chromobox 7(CBX7)
291	SLC25A4	Homo sapiens	solute carrier family 25 member 4(SLC25A4)
23498	HAAO	Homo sapiens	3-hydroxyanthranilate 3,4-dioxygenase(HAAO)
25992	sned1	Homo sapiens	sushi, nidogen and EGF like domains 1(SNED1)
26470	SEZ6L2	Homo sapiens	seizure related 6 homolog like 2(SEZ6L2)
26472	PPP1R14B	Homo sapiens	protein phosphatase 1 regulatory inhibitor subunit 14B(PPP1R14B)
7433	VIPR1	Homo sapiens	vasoactive intestinal peptide receptor 1(VIPR1)
151507	MSL3P1	Homo sapiens	male-specific lethal 3 homolog (Drosophila) pseudogene 1(MSL3P1)
6575	SLC20A2	Homo sapiens	solute carrier family 20 member 2(SLC20A2)
57406	ABHD6	Homo sapiens	abhydrolase domain containing 6(ABHD6)
5064	PALM	Homo sapiens	paralemmin(PALM)
25927	CNRIP1	Homo sapiens	cannabinoid receptor interacting protein 1(CNRIP1)
55083	KIF26B	Homo sapiens	kinesin family member 26B(KIF26B)
6517	SLC2A4	Homo sapiens	solute carrier family 2 member 4(SLC2A4)
7122	CLDN5	Homo sapiens	claudin 5(CLDN5)
55084	SOBP	Homo sapiens	sine oculis binding protein homolog(SOBP)
7123	CLEC3B	Homo sapiens	C-type lectin domain family 3 member B(CLEC3B)
6513	SLC2A1	Homo sapiens	solute carrier family 2 member 1(SLC2A1)
57134	MAN1C1	Homo sapiens	mannosidase alpha class 1C member 1(MAN1C1)
195828	ZNF367	Homo sapiens	zinc finger protein 367(ZNF367)
5888	RAD51	Homo sapiens	RAD51 recombinase(RAD51)
5264	PHYH	Homo sapiens	phytanoyl-CoA 2-hydroxylase(PHYH)
90952	ESAM	Homo sapiens	endothelial cell adhesion molecule(ESAM)
50486	G0S2	Homo sapiens	G0/G1 switch 2(G0S2)
249	ALPL	Homo sapiens	alkaline phosphatase, liver/bone/kidney(ALPL)
1945	EFNA4	Homo sapiens	ephrin A4(EFNA4)
22849	cpeb3	Homo sapiens	cytoplasmic polyadenylation element binding protein 3(CPEB3)
1944	EFNA3	Homo sapiens	ephrin A3(EFNA3)
1946	EFNA5	Homo sapiens	ephrin A5(EFNA5)
729359	PLIN4	Homo sapiens	perilipin 4(PLIN4)
6505	SLC1A1	Homo sapiens	solute carrier family 1 member 1(SLC1A1)
51330	TNFRSF12A	Homo sapiens	TNF receptor superfamily member 12A(TNFRSF12A)
6304	SATB1	Homo sapiens	SATB homeobox 1(SATB1)
129563	DIS3L2	Homo sapiens	DIS3 like 3'-5' exoribonuclease 2(DIS3L2)
65108	MARCKSL1	Homo sapiens	MARCKS like 1(MARCKSL1)
1959	EGR2	Homo sapiens	early growth response 2(EGR2)
25943	c20orf194	Homo sapiens	chromosome 20 open reading frame 194(C20orf194)
1958	EGR1	Homo sapiens	early growth response 1(EGR1)
5087	PBX1	Homo sapiens	PBX homeobox 1(PBX1)
57653	LOC100499484-c9orf174	Homo sapiens	LOC100499484-C9orf174 readthrough(LOC100499484-C9ORF174)
114787	GPRIN1	Homo sapiens	G protein regulated inducer of neurite outgrowth 1(GPRIN1)
5662	PSD	Homo sapiens	pleckstrin and Sec7 domain containing(PSD)
1028	CDKN1C	Homo sapiens	cyclin dependent kinase inhibitor 1C(CDKN1C)
1951	celsr3	Homo sapiens	cadherin EGF LAG seven-pass G-type receptor 3(CELSR3)
7145	TNS1	Homo sapiens	tensin 1(TNS1)
64651	CSRNP1	Homo sapiens	cysteine and serine rich nuclear protein 1(CSRNP1)
114789	SLC25A25	Homo sapiens	solute carrier family 25 member 25(SLC25A25)
7148	TNXB	Homo sapiens	tenascin XB(TNXB)
1033	CDKN3	Homo sapiens	cyclin dependent kinase inhibitor 3(CDKN3)
22808	MRAS	Homo sapiens	muscle RAS oncogene homolog(MRAS)
64236	PDLIM2	Homo sapiens	PDZ and LIM domain 2(PDLIM2)
7153	TOP2A	Homo sapiens	topoisomerase (DNA) II alpha(TOP2A)
6330	SCN4B	Homo sapiens	sodium voltage-gated channel beta subunit 4(SCN4B)
5095	PCCA	Homo sapiens	propionyl-CoA carboxylase alpha subunit(PCCA)
81831	NETO2	Homo sapiens	neuropilin and tolloid like 2(NETO2)
5468	PPARG	Homo sapiens	peroxisome proliferator activated receptor gamma(PPARG)
25959	KANK2	Homo sapiens	KN motif and ankyrin repeat domains 2(KANK2)
1960	EGR3	Homo sapiens	early growth response 3(EGR3)
220108	FAM124A	Homo sapiens	family with sequence similarity 124 member A(FAM124A)
124222	PAQR4	Homo sapiens	progestin and adipoQ receptor family member 4(PAQR4)
5471	PPAT	Homo sapiens	phosphoribosyl pyrophosphate amidotransferase(PPAT)
57447	NDRG2	Homo sapiens	NDRG family member 2(NDRG2)
5295	PIK3R1	Homo sapiens	phosphoinositide-3-kinase regulatory subunit 1(PIK3R1)
